# Supplementary material for: Homozygosity for the WRN Helicase-Inactivating Variant, R834C, does not confer a Werner syndrome clinical phenotype
Source: Sci Rep. 2017 Mar 9;7:44081. doi: 10.1038/srep44081 (PMC5343477; doi:10.1038/srep44081)
Supplement: Supplementary Table 1 [file srep44081-s2.xlsx]

## Sheet: Family member characteristics
ID	Genotype	Age_yr	Family Tree Number	Height_cm	Gender	Infertility	EarlyOnsetCataracts<40 yrs	Diabetes Mellitus	Osteoporosis	VisualAcuity	Flat feet	Cancer	OlderThanActualAge	EarlyGrayinghair <30yr	Thinningscalphair	Birdlike Facies	Hoarse Voice	Thinextremities	Soft tissue calcifications	Scleroderma-likeSkinChanges
00101	3	24	III-4	160	1	1	ND	2	2	2	2	2	2	ND	2	2	2	2	2	2
00102	3	30	III-1	178	2	2	ND	2	2	1	1	2	2	2	2	2	2	2	2	2
00103	3	26	III-2	174	2	2	ND	2	2	1	2	2	ND	ND	2	2	2	2	2	2
00104	3	25	III-3	167	1	ND	ND	2	2	2	1	2	2	ND	2	2	2	2	2	2
00105	3	46	II-2	165	1	2	2	2	2	2	2	2	2	2	2	2	ND	2	2	2
00106	3	40	II-4	182	2	1	2	2	2	1	2	2	ND	ND	2	2	2	2	2	2
00107	3	38	II-5	164	1	2	ND	2	2	1	2	2	2	2	2	2	2	ND	2	2
00108	3	32	II-7	167	1	2	ND	2	2	2	1	2	2	2	2	2	2	2	2	2
00109	3	27	II-8	166	1	ND	ND	2	2	2	1	2	2	ND	2	2	2	2	2	2
00110	3	66	I-2	155	1	2	2	1	2	2	1	2	2	2	2	2	2	2	2	1
00111	3	31	II-9	173	2	ND	ND	2	2	2	2	2	2	2	2	2	2	2	2	2
00201	3	19	III-4	163	1	ND	ND	2	2	1	2	2	2	ND	1	2	2	2	2	2
00202	3	23	III-2	156	1	ND	ND	2	2	1	1	2	2	ND	2	2	2	2	2	2
00203	3	51	II-8	153	1	2	2	2	2	1	2	2	2	2	2	2	2	2	2	2
00204	3	50	II-10	ND	2	2	2	2	2	1	2	2	2	2	1	2	2	2	2	2
00205	4	73	I-4	150	1	2	2	2	1	1	2	2	2	2	1	2	2	1	2	1
00301	2	23	III-3	165	1	2	ND	2	2	2	2	2	2	ND	2	2	2	2	2	2
00302	2	28	III-2	162	1	2	ND	2	2	2	1	2	2	ND	2	2	2	2	2	2
00303	2	50	II-12	165	2	2	2	2	2	1	2	2	2	2	2	1	2	1	2	2
00304	2	53	II-13	ND	1	2	2	2	2	1	2	2	2	2	2	2	2	2	2	2
00305	3	22	III-4	171	2	2	ND	2	2	2	1	2	2	ND	2	2	2	2	2	2
00401	2	40	III-5	149	1	2	2	2	1	2	2	2	2	2	2	2	2	2	2	2
00402	3	45	III-2	154	1	2	2	2	2	1	2	2	2	2	2	2	2	2	2	2
00403	2	62	II-3	149	1	2	2	1	1	1	2	2	2	2	1	2	2	2	2	2
00501	2	24	III-11	172	2	ND	ND	2	2	1	2	2	2	ND	2	2	2	2	2	2
00601	3	20	III-1	164	1	2	ND	2	2	1	2	2	2	ND	2	2	2	2	2	2
00602	3	80	I-3	179	2	2	2	2	2	2	2	2	2	2	1	2	2	2	2	2
00603	3	79	I-2	150	1	1	2	2	1	1	2	2	2	2	2	2	2	2	2	2
00604	3	85	I-1	159.5	2	2	2	2	2	1	2	2	2	2	2	2	2	2	2	2
00605	3	18	III-2	182	2	ND	ND	2	2	2	2	2	2	ND	2	2	2	2	2	2
00606	3	50	II-1	168	2	2	2	2	2	1	2	2	2	2	2	2	2	2	2	2
00607	3	49	II-2	171	1	2	2	2	2	1	2	2	2	2	2	2	2	2	2	2
00608	3	53	II-6	160	1	ND	2	2	2	2	2	2	2	2	2	2	2	2	2	2
00701	2	18	III-3	176	2	ND	ND	2	2	1	2	2	2	ND	2	2	2	2	2	2
00703	2	40	II-5	168	1	2	2	2	2	2	2	2	2	2	2	2	2	2	2	2
00801	3	19	III-5	ND	1	ND	ND	2	2	2	1	2	2	ND	2	2	2	2	2	2
00802	3	21	III-4	167	1	ND	ND	2	2	2	2	2	2	ND	2	2	2	2	2	2
00803	3	21	III-10	150	1	2	ND	2	2	2	2	2	2	ND	2	2	2	2	2	2
00804	3	42	II-4	177	2	2	2	2	2	1	2	2	2	2	2	2	2	2	2	2
00805	3	42	II-5	148	1	2	2	2	2	2	2	2	2	2	2	2	2	2	2	2
00806	3	38	II-10	150	1	2	ND	2	2	2	2	2	2	2	2	2	2	2	2	2
00901	3	19	III-1	152	1	ND	ND	2	2	1	1	2	2	ND	2	2	2	2	2	2
00903	3	39	II-2	158	1	2	ND	2	2	1	2	2	2	2	2	2	2	2	2	2
01001	2	21	IV-9	174	2	2	ND	2	2	1	1	2	2	ND	2	2	2	2	2	2
01002	2	23	IV-8	173	2	ND	ND	2	2	1	2	2	2	ND	2	2	2	2	2	2
01003	3	55	III-9	146	1	2	2	1	2	1	2	2	2	2	2	2	2	2	2	2
01004	2	54	III-8	159	2	2	2	2	2	1	1	2	2	2	2	2	2	2	2	2
01005	3	27	IV-7	157	1	2	ND	2	2	2	2	2	2	ND	2	2	2	2	2	2
01006	3	80	II-2	150	1	2	2	2	2	1	2	2	2	2	1	1	2	2	2	2
01007	2	61	III-3	145	1	2	2	2	2	1	2	2	2	2	1	2	2	2	2	2
01101	3	20	III-3	ND	2	ND	ND	ND	ND	ND	ND	ND	ND	ND	ND	ND	ND	ND	2	2
01102	3	45	II-8	156	1	2	2	2	2	2	2	2	2	2	2	2	2	2	2	2
01103	3	80	I-3	163	2	2	2	2	2	1	2	2	2	2	1	2	2	2	2	2
01104	3	76	I-4	165	1	ND	2	1	2	2	2	2	2	2	2	2	2	2	2	2
01201	2	29	III-2	155	1	ND	ND	2	2	1	1	2	2	1	1	2	2	2	2	2
01202	2	36	III-1	163	2	2	ND	2	2	1	2	2	2	1	2	2	2	2	2	2
01203	3	60	II-3	170	2	2	2	2	2	1	2	2	2	2	2	1	2	2	2	2
01204	3	96	I-3	162	2	2	2	2	2	1	2	2	2	2	1	2	2	2	2	2
01205	2	42	III-3	175	2	2	2	2	2	2	2	2	2	2	2	2	2	2	2	2
01301	2	19	III-2	159	1	ND	ND	2	2	1	2	2	2	ND	1	2	2	2	2	2
01302	3	46	II-2	167	2	2	2	2	2	1	2	2	1	2	1	2	2	2	2	2
01303	2	43	II-6	158	1	2	2	2	2	2	2	2	2	2	2	2	2	2	2	2
01304	3	54	II-5	176	2	1	2	1	2	2	2	2	2	2	2	2	2	2	2	2
01305	2	70	I-4	167	2	2	2	2	2	2	2	2	2	ND	1	2	2	2	2	2
01306	3	71	I-3	148	1	2	2	1	1	1	2	2	2	2	1	2	2	2	2	2
01401	1	19	III-4	179	2	ND	ND	2	2	1	2	2	2	ND	2	2	2	2	2	2
01402	1	18	III-5	155	1	2	ND	2	2	2	2	2	2	ND	2	2	2	2	2	2
01403	2	48	II-4	175	2	2	2	2	2	1	2	2	1	1	1	2	2	2	2	2
01404	2	52	II-5	159	1	2	2	2	2	1	2	2	2	2	2	2	2	2	2	2
01405	3	70	I-2	162	1	2	2	2	2	1	2	2	2	2	1	1	2	2	2	2
01406	2	83	I-4	150	1	2	2	1	2	1	2	2	2	2	1	2	2	2	2	2
01407	3	62	II-6	156	1	2	2	2	2	1	2	2	2	2	2	2	2	2	2	2
01501	2	22	III-2	161	1	2	ND	2	2	1	2	2	2	ND	2	2	2	2	2	2
01502	2	41	II-5	ND	1	2	2	2	2	1	2	2	2	2	2	2	2	2	2	2
01503	3	50	II-1	147	1	ND	2	2	2	2	2	2	2	2	2	2	2	2	2	2
01504	3	82	I-1	153	2	2	2	2	2	1	2	1	2	2	2	2	2	2	2	2
01505	2	74	I-8	149	1	2	2	2	2	1	2	2	2	2	1	2	1	2	2	2
01506	3	74	I-4	155	1	2	2	2	2	1	2	2	2	2	2	2	2	2	2	2
01507	2	64	I-10	148	1	2	2	2	2	2	2	2	2	2	2	2	2	2	2	2
01508	2	46	II-6	157	1	2	2	2	2	1	2	2	2	2	2	2	2	2	2	2
01509	3	38	II-13	178	2	2	ND	2	2	2	2	2	2	1	2	2	2	2	2	2
01510	3	27	II-10	178	2	2	ND	2	2	2	2	2	2	1	2	2	2	2	2	2
01511	3	26	III-4	169	2	ND	ND	2	2	1	2	2	2	ND	2	2	2	2	2	2
01512	3	23	III-8	153	1	ND	ND	2	2	1	1	2	2	ND	2	2	2	2	2	2
01513	3	21	III-5	173	2	ND	ND	2	2	1	1	2	2	ND	2	2	2	2	2	2
01514	3	19	III-6	152	1	ND	ND	2	2	2	1	2	2	ND	2	2	2	2	2	2
01601	2	19	III-8	ND	2	ND	ND	ND	ND	ND	ND	ND	ND	ND	ND	ND	ND	ND	2	2
01602	3	26	III-5	164	1	2	ND	2	2	2	2	2	2	1	2	2	2	2	2	2
01603	2	47	II-5	152	1	2	2	2	2	1	2	2	2	2	1	2	2	2	2	2
01604	2	41	II-7	147	1	2	2	2	2	2	2	2	2	2	2	2	2	2	2	2
01605	3	39		172	2	2	ND	2	2	1	2	2	2	2	1	2	2	2	2	2
01606	2	67	I-6	155	1	2	2	2	1	1	2	2	2	1	1	2	1	2	2	2
01701	2	18	III-10	151	1	ND	ND	2	2	1	2	2	2	ND	2	2	2	2	2	2
01704	2	50	II-8	150	1	2	2	2	2	1	2	2	2	2	2	2	2	ND	2	2
01801	2	19	III-4	ND	1	ND	ND	ND	ND	ND	ND	ND	ND	ND	ND	ND	ND	ND	ND	2
01802	3	39	II-5	161	2	2	ND	2	2	2	2	2	2	2	2	2	2	2	2	2
01803	3	41	II-2	160	2	2	2	2	2	1	2	2	2	1	2	2	2	2	2	2
01804	3	62	I-2	150	1	2	2	2	1	1	2	2	2	2	1	1	2	2	2	2
01901	2	24	III-6	150	1	2	ND	2	2	2	2	2	2	ND	2	2	2	2	2	2
01902	3	25	III-7	168	2	2	ND	2	2	2	2	2	2	ND	2	2	2	2	2	2
01903	1	56	II-2	160	2	2	2	2	2	1	2	2	1	2	2	2	2	2	2	2
01904	3	52	II-3	140	1	2	2	1	2	2	2	2	2	2	2	2	2	2	2	2
02001	2	19	IV-8	163	1	ND	ND	2	2	2	2	2	2	1	2	2	2	2	2	2
02003	3	18	IV-13	ND	1	2	ND	2	2	2	2	2	2	ND	2	2	2	2	2	2
02005	2	38	III-10	166	1	2	ND	2	2	2	2	2	1	2	1	2	2	2	2	2
02006	2	42	III-11	174	2	2	2	2	2	1	2	2	2	2	2	2	2	2	2	2
02007	3	37	III-12	150	1	2	ND	2	2	2	2	2	2	2	2	2	2	2	2	2
02008	3	64	II-4	ND	1	2	2	2	2	1	2	2	2	2	2	2	2	2	2	2
02101	2	19	III-7	153	1	ND	ND	2	2	1	2	2	2	ND	2	2	2	2	2	2
02102	3	45	II-6	ND	2	2	2	2	2	1	2	2	2	2	2	2	2	2	2	2
02103	3	40	II-9	ND	1	2	2	2	2	2	2	2	2	2	2	2	2	2	2	2
02104	2	47	II-7	151	1	2	2	2	2	2	2	2	2	2	2	2	2	2	2	2
02105	2	73	I-2	143	1	2	2	1	1	1	2	2	2	2	1	2	2	2	2	2
02106	3	48	II-8	154	2	2	2	2	2	2	2	2	2	2	1	2	2	2	2	2
02107	3	20	III-8	153	1	ND	ND	2	2	1	2	2	2	ND	1	2	2	2	2	2
02201	2	18	III-6	162	1	2	ND	2	2	2	2	2	2	ND	2	1	2	2	2	2
02202	2	79	I-2	150	1	2	2	2	2	1	1	2	2	2	2	2	2	2	2	2
02203	3	48	II-6	152	1	2	2	2	2	2	2	2	2	2	1	2	2	2	2	2
02204	3	47	II-5	160	1	2	2	2	2	2	2	2	2	2	2	1	2	2	2	2
02205	2	46	II-4	173	2	2	2	2	2	2	2	2	2	2	2	2	2	2	2	2
02206	3	45	II-7	154	1	2	2	2	2	1	1	2	2	2	2	2	2	2	2	2
02301	2	20	V-2	165	2	ND	ND	2	2	2	2	2	2	ND	2	2	2	2	2	2
02302	3	90	III-1	146	1	2	2	1	1	2	2	2	2	2	2	2	2	2	2	2
02303	3	80	II-1	142	1	2	2	1	2	1	2	2	2	2	2	2	2	2	2	2
02304	3	57	III-5	156	1	2	2	2	2	1	2	2	2	2	2	2	2	2	2	2
02305	3	50	IV-1	163	2	2	2	2	2	2	2	2	2	2	1	1	2	2	2	2
02306	2	40	IV-2	160	1	2	2	2	2	2	2	2	2	2	2	2	2	2	2	2
02307	3	18	V-3	167	2	2	ND	2	2	1	2	2	2	ND	2	1	2	2	2	2
02308	2	63	III-6	165	2	2	2	2	2	2	2	2	2	2	1	2	2	2	2	2
02401	2	24	III-4	155	1	2	ND	1	2	1	2	2	2	ND	2	2	2	2	2	2
02402	2	27	III-3	163	1	ND	ND	2	2	1	2	2	2	ND	2	2	2	2	2	2
02403	2	63	II-8	ND	2	2	2	1	2	1	2	2	2	2	1	2	1	2	2	2
02404	3	60	II-9	151	1	2	2	1	2	1	2	2	2	2	1	2	2	2	2	2
02501	2	22	III-9	160	1	ND	ND	2	2	2	2	2	2	ND	2	2	2	2	2	2
02502	3	94	I-2	ND	1	1	2	2	1	2	2	2	2	ND	1	2	2	1	2	2
02503	3	62	II-4	164	1	2	2	2	ND	1	2	2	2	2	2	2	2	2	2	2
02504	2	58	II-7	160	1	2	2	2	2	1	2	3	2	2	2	2	2	2	2	2
02505	3	36	III-6	167	1	ND	ND	2	2	1	2	2	2	2	2	2	2	2	2	2
02506	3	24	III-8	ND	1	ND	ND	2	2	2	2	2	2	ND	2	2	2	2	2	2
02601	2	21	IV-5	ND	2	ND	ND	2	2	1	2	2	1	ND	2	2	2	2	2	2
02602	3	87	II-2	ND	1	1	2	2	1	1	2	2	2	2	1	2	2	1	2	2
02603	3	59	III-2	ND	1	1	2	1	2	1	2	3	2	2	1	2	2	2	2	2
02604	1	57	III-3	ND	2	2	2	2	2	1	2	2	2	2	2	2	2	2	2	2
02605	3	38	IV-2	ND	1	2	ND	2	2	2	1	2	2	1	2	2	2	2	2	2
02606	3	36	IV-3	168	1	2	ND	2	2	2	2	2	2	2	2	2	2	2	2	2
02701	2	49	III-9	150	1	1	2	2	ND	2	2	2	2	2	2	2	2	2	2	2
02702	3	80	II-5	160	2	2	2	1	2	1	2	2	2	2	1	2	2	ND	2	2
02703	2	79	II-4	150	1	2	2	2	2	2	1	2	2	2	1	2	2	ND	2	2
02704	2	57	III-5	165	2	ND	2	2	2	2	2	2	2	ND	2	2	2	2	2	2
02801	2	19	IV-11	169	2	ND	ND	2	2	1	1	2	2	1	1	2	2	2	2	2
02802	3	68	II-6	ND	1	2	2	2	2	1	2	2	1	2	2	2	2	2	2	2
02803	3	45	III-10	170	2	2	2	2	2	1	2	2	1	2	2	2	2	2	2	2
02804	2	43	III-11	ND	1	2	2	2	2	1	2	2	2	2	2	2	2	2	2	2
02901	2	46	III-8	158	1	ND	2	2	2	1	2	2	2	2	2	2	2	2	2	2
02902	2	75	II-6	162	2	2	2	1	2	2	2	3	2	2	1	2	2	2	2	2
02903	3	72	II-7	150	1	2	2	1	1	1	2	2	2	2	1	2	2	2	2	2
02904	2	47	III-7	ND	2	ND	2	2	2	2	2	2	2	2	2	2	2	2	2	2
02905	3	44	III-9	150	1	2	2	2	2	2	2	2	2	2	1	2	2	2	2	2
02906	3	36	III-11	171	2	ND	ND	2	2	2	2	2	2	2	1	2	2	2	2	2
03001	2	23	III-10	153	1	ND	ND	2	2	2	2	2	2	ND	1	2	2	2	2	2
03002	2	69	II-13	157	2	2	2	1	2	1	2	1	1	2	2	2	1	2	2	2
03003	3	50	II-14	150	1	2	2	2	2	1	2	2	2	2	1	2	2	2	2	2
03004	3	20	III-11	159	1	2	ND	2	2	1	2	2	2	ND	1	2	2	2	2	2
03101	2	22	IV-7	170	2	ND	ND	2	2	1	1	2	2	ND	1	2	2	2	2	2
03102	2	62	III-11	169	2	2	2	1	2	2	2	2	1	2	1	2	2	2	2	2
03103	3	54	III-10	157	1	2	2	2	2	2	1	2	2	2	2	2	2	2	2	2
03104	1	61	III-13	176	2	2	2	2	2	1	2	1	2	2	1	2	2	2	2	2
03105	2	35	IV-9	160	1	ND	ND	2	2	2	2	2	2	2	2	2	2	2	2	2
03201	3	21	III-10	160	1	ND	ND	2	2	2	2	2	2	1	1	2	2	2	2	2
03202	3	75	I-7	ND	1	2	2	1	1	2	1	2	2	2	1	2	1	2	2	2
03203	3	42	II-11	150	1	2	2	2	2	2	2	2	2	2	2	2	2	2	2	2
03204	3	28	III-5	170	1	1	ND	2	2	2	2	2	2	1	2	2	2	2	2	2
03301	2	21	III-11	156	1	ND	ND	2	2	1	1	2	2	ND	2	2	2	2	2	2
03302	3	70	I-4	147	1	2	2	2	2	2	2	2	1	2	2	2	2	2	2	2
03303	3	48	II-9	153	1	1	2	2	2	2	2	2	2	2	2	2	2	2	2	2
03304	1	46	II-10	178	2	2	2	1	2	1	2	2	2	2	2	2	2	2	2	2
03305	3	38	II-6	153	1	2	ND	2	2	2	2	2	2	2	1	2	2	2	2	2
03401*	2	27	IV-1	157	1	ND	ND	2	2	2	2	2	2	ND	2	2	2	2	2	2
03402	3	71	III-1	152	1	2	2	2	2	1	2	2	2	2	2	2	1	2	2	2
03403	3	64	III-7	154	1	1	2	1	2	1	2	2	2	2	1	2	2	2	2	2
03404	3	62	III-8	171	2	2	2	2	2	2	2	2	2	2	1	2	2	2	2	2
03405	3	59	III-9	ND	2	2	2	2	2	1	2	2	2	2	1	2	2	2	2	2
03406	3	58	III-3	154	1	2	2	1	2	1	2	2	2	2	1	2	1	2	2	2
03407	3	39	IV-5	160	1	2	ND	2	2	1	2	2	2	2	1	2	2	2	2	2
03408	3	34	IV-8	160	1	1	ND	2	2	1	2	2	2	2	1	2	2	2	2	2
03409	3	31	IV-10	169	2	2	ND	2	2	2	2	2	2	2	1	2	2	2	2	2
03410	3	26	IV-7	160	1	ND	ND	2	2	1	2	2	2	ND	1	2	2	2	2	2
03411	2	64	III-2	173	2	2	2	2	2	1	2	2	ND	ND	ND	ND	ND	ND	ND	ND
03501	2	24	IV-5	169	2	ND	ND	2	2	1	2	2	2	ND	1	2	2	2	2	2
03502	3	60	III-5	ND	1	2	2	2	2	1	2	2	2	2	2	2	2	2	2	2
03503	2	55	III-4	169	2	2	2	2	2	1	2	2	2	2	1	2	2	2	2	2
03601	2	21	IV-10	151	1	2	ND	2	2	2	1	2	2	ND	2	2	2	2	2	2
03602	3	53	III-9	173	2	2	2	1	2	1	2	2	2	2	2	2	2	2	2	2
03603	2	51	III-8	147	1	2	2	2	1	1	2	2	2	2	1	2	2	2	2	2
03604	3	24	IV-8	156	2	ND	ND	2	2	1	1	2	2	ND	2	2	2	2	2	2
03605	3	23	IV-9	152	1	ND	ND	2	2	1	2	2	2	1	2	1	2	2	2	2
03701	2	19	IV-1	164	1	ND	ND	2	2	1	1	2	2	ND	2	2	2	2	2	2
03702	2	66	II-3	155	1	2	2	2	2	1	2	2	2	2	2	2	1	2	2	2
03703	3	63	II-5	ND	1	2	2	2	2	1	2	2	2	2	1	2	2	2	2	2
03704	3	48	III-4	162	1	1	2	2	2	2	2	2	2	1	1	2	2	2	2	2
03705	2	44	III-5	ND	2	2	2	2	2	1	1	2	2	2	2	2	2	2	2	2
03706	2	39	III-6	179	2	2	ND	2	2	2	2	2	2	2	2	2	2	2	2	2
03707	3	30	III-8	185	2	2	ND	2	2	2	2	2	2	1	1	2	2	2	2	2
03708	3	28	III-9	175	1	2	ND	2	2	1	2	2	2	ND	2	2	2	2	2	2
03801	2	23	IV-5	153	1	ND	ND	2	2	2	2	2	2	ND	1	2	2	2	2	2
03802	2	51	III-7	152	1	2	2	2	2	1	2	2	2	2	2	2	2	2	2	2
03803	3	27	IV-4	150	1	ND	ND	2	2	2	2	2	2	1	1	2	2	2	2	2
03804	2	21	IV-6	168	2	ND	ND	2	2	2	2	2	2	ND	1	2	2	2	2	2
03901	2	19	IV-9	ND	2	ND	ND	2	2	1	1	2	2	ND	2	2	2	2	2	2
03902	2	59	III-7	ND	1	2	2	2	2	1	2	2	2	2	2	2	2	2	2	2
03903	3	52	III-12	154	1	2	2	1	1	1	2	2	2	2	2	2	2	2	2	2
04001	2	23	III-7	ND	1	ND	ND	2	2	1	2	2	2	ND	2	2	2	2	2	2
04002	2	56	II-12	164	1	2	2	1	2	1	2	2	2	2	1	2	2	2	2	2
04003	2	23	III-9	ND	1	ND	ND	2	2	1	2	2	2	ND	2	1	2	2	2	2
04004	3	20	III-10	ND	2	ND	ND	2	2	1	2	2	1	ND	1	2	2	2	2	2
04005	3	72	II-11	171	2	2	2	2	2	1	2	2	2	2	1	2	2	2	2	2
04101	2	19	IV-5	173	2	ND	ND	2	2	2	1	2	2	ND	1	2	2	2	2	2
04102	2	56	III-6	ND	2	2	2	1	2	1	2	2	2	2	1	2	2	2	2	2
04103	3	46	III-7	159	1	2	2	2	2	1	2	2	2	2	2	2	2	2	2	2
04104	3	20	IV-6	ND	1	ND	ND	2	2	1	1	2	2	ND	2	2	2	2	2	2
04201	2	20	IV-5	172	2	ND	ND	2	2	1	2	2	2	ND	2	2	2	2	2	2
04202	3	47	III-8	ND	1	2	2	2	2	2	2	2	2	2	2	2	2	2	2	2
04203	2	46	III-7	ND	2	2	2	1	2	1	2	2	1	1	2	2	2	2	2	2
04204	2	23	IV-4	ND	2	ND	ND	2	2	2	2	2	2	1	2	2	2	2	2	2
04205	2	49	III-1	142	1	2	2	2	2	2	2	2	2	1	1	2	2	2	2	2
04206	2	45	III-2	164	2	2	2	2	2	2	2	2	2	2	1	2	2	2	2	2
04207	3	43	III-3	168	2	2	2	2	2	1	2	2	2	2	2	2	2	2	2	2
04208	2	40	III-5	168	2	2	2	2	2	2	2	2	2	1	2	2	2	2	2	2
04209	3	36	III-6	173	2	2	ND	1	2	2	2	2	2	2	1	2	2	2	2	2
04210	3	72	II-3	140	1	2	2	1	1	2	2	2	1	2	1	2	2	2	2	2
04301	2	22	IV-1	160	1	1	ND	2	2	1	2	2	2	ND	1	2	2	2	2	2
04302	3	46	III-7	ND	1	2	2	2	2	1	1	2	2	2	2	2	2	2	2	2
04303	3	31	III-3	ND	1	2	ND	2	2	2	2	2	2	2	1	2	1	2	2	2
04401	2	20	III-5	159	1	ND	ND	2	2	2	2	2	2	ND	1	2	2	2	2	2
04402	3	42	II-8	162	1	2	2	2	2	1	2	2	2	2	2	2	2	2	2	2
04403	2	42	II-9	167	2	2	2	2	2	2	2	2	2	2	2	2	2	2	2	2
04404	3	38	II-6	162	1	2	ND	2	2	1	2	1	2	2	2	2	2	2	2	2
04405	2	22	III-4	172	2	2	ND	2	2	2	1	2	2	ND	2	2	2	2	2	2
04501	2	26	IV-3	162	1	2	ND	2	2	2	2	2	2	ND	2	2	2	2	2	2
04502	3	56	III-7	155	1	2	2	2	2	2	2	2	2	2	2	2	2	2	2	2
04503	3	24	IV-4	151	1	ND	ND	2	2	1	2	2	2	ND	1	2	2	2	2	2
04601	3	29	IV-6	ND	2	2	ND	2	2	2	2	2	2	ND	1	2	2	2	2	2
04602	3	60	III-5	168	2	2	2	2	2	1	2	2	2	2	1	2	2	2	2	2
04603	3	56	III-4	156	1	2	2	2	2	1	2	2	2	2	1	2	2	2	2	2
04604	3	32	IV-3	156	1	2	ND	2	2	1	2	2	2	2	2	2	2	2	2	2
04605	3	27	IV-8	172	2	2	ND	2	2	2	2	2	2	ND	1	2	2	2	2	2
04701	2	20	IV-2	178	2	ND	ND	2	2	2	1	2	2	ND	2	2	2	2	2	2
04702	3	53	III-6	ND	1	2	2	2	2	2	2	2	2	2	1	2	2	2	2	2
04703	2	53	III-5	176	2	2	2	2	2	1	2	2	2	2	1	1	2	2	2	2
04704	2	18	IV-3	165	1	2	ND	2	2	2	2	2	2	ND	1	2	2	2	2	2
04801	2	19	IV-8	172	2	ND	ND	2	2	2	2	2	2	ND	1	2	2	2	2	2
04802	2	61	III-10	164	1	2	2	2	2	1	2	2	2	2	1	2	2	2	2	2
04803	3	37	IV-3	161	1	2	ND	2	2	2	2	2	2	2	1	2	2	2	2	2
04804	3	37	IV-4	ND	1	2	ND	2	2	2	2	2	2	2	2	2	2	2	2	2
04805	2	35	IV-5	168	1	ND	ND	2	2	2	2	2	2	2	1	2	1	2	2	2
04806	2	34	IV-6	165	1	ND	ND	2	2	2	2	2	2	2	2	2	2	2	2	2
04901	2	22	IV-2	176	1	ND	ND	2	2	1	1	2	2	1	1	2	2	2	2	2
04902	3	52	III-5	195	2	2	2	2	2	1	2	2	2	1	1	2	1	2	2	2
04903	2	48	III-6	166	1	2	2	2	2	2	1	2	2	2	1	2	2	2	2	2
04904	2	22	IV-3	173	1	ND	ND	2	2	1	1	2	2	ND	1	2	2	2	2	2
04905	2	21	IV-4	168	1	2	ND	2	2	1	2	2	2	ND	2	2	2	2	2	2
05001	2	30	IV-3	158	1	ND	ND	2	2	1	2	2	2	2	1	2	2	2	2	2
05002	2	59	III-4	167	2	2	2	2	2	1	2	2	2	2	2	2	2	2	2	2
05003	3	52	III-3	148	1	2	2	2	2	1	2	2	2	2	1	2	2	2	2	2
05004	3	33	IV-1	152	1	2	ND	1	2	1	2	2	2	1	2	2	2	2	2	2
05005	2	31	IV-2	152	1	2	ND	2	2	1	2	2	2	1	1	2	2	2	2	2
05006	2	28	IV-4	169	2	2	ND	2	2	2	2	2	2	1	2	2	2	2	2	2
05101	2	18	IV-2	157	1	ND	ND	2	2	1	1	2	2	ND	2	2	2	2	2	2
05102	2	47	III-1	168	2	1	2	2	2	1	2	2	2	2	2	2	2	2	2	2
05103	2	49	III-2	152	1	1	2	2	2	1	2	2	2	2	1	2	2	2	2	2
05104	2	20	IV-1	152	1	ND	ND	2	2	1	1	2	2	ND	2	2	2	2	2	2
05105	3	86	I-3	165	1	2	2	2	1	1	2	2	2	2	1	2	2	2	2	2
05106	2	82	II-3	172	2	2	2	2	2	1	2	2	2	2	2	2	2	2	2	2
05107	3	68	II-4	148	1	2	2	2	1	1	2	2	2	2	2	2	2	2	2	2
05201	3	23	IV-3	160	1	ND	ND	2	2	2	2	2	2	ND	2	2	2	2	2	2
05202	3	85	II-2	168	2	2	2	2	2	2	2	1	2	2	1	2	2	2	2	2
05203	3	80	II-1	164	1	2	2	2	1	1	2	1	2	2	1	2	2	2	2	2
05204	3	50	III-4	156	1	2	2	2	2	1	2	2	2	2	1	2	2	2	2	2
05205	3	19	IV-4	171	1	2	ND	2	2	1	2	2	2	ND	1	2	2	2	2	2
05301	2	19	IV-1	170	2	ND	ND	2	2	1	2	2	2	ND	2	2	2	2	2	2
05302	3	85	II-6	141	1	1	2	2	2	1	2	2	2	1	2	2	1	2	2	2
05303	2	46	III-6	159	2	2	2	1	2	1	2	2	2	1	1	2	2	2	2	2
05304	2	22	IV-3	152	1	ND	ND	2	2	1	1	2	1	1	2	2	2	2	2	2
05305	2	51	III-2	150	1	2	2	1	2	1	2	2	2	2	2	2	2	2	2	2
05306	2	50	III-4	149	2	2	2	2	2	1	2	2	2	2	2	2	2	2	2	2
05307	2	49	III-5	162	2	ND	2	1	2	1	2	2	2	1	2	2	2	2	2	2
05401	2	57	III-2	160	1	1	2	2	2	1	2	2	2	1	ND	2	2	2	2	2
05402	3	78	II-2	ND	1	2	2	2	2	2	2	2	2	2	2	2	2	2	2	2
05403	3	49	III-5	180	2	2	2	2	2	2	2	2	2	2	1	2	2	2	2	2
05404	3	47	III-7	156	1	2	2	1	2	1	2	2	2	2	2	2	1	2	2	2
05405	2	46	III-8	164	1	2	2	1	2	1	2	2	2	2	2	2	2	2	2	2
05406	2	39	III-11	152	1	ND	ND	2	2	2	2	2	2	2	2	2	2	2	2	2
05407	3	35	IV-4	162	1	ND	ND	2	2	2	2	2	2	1	2	2	2	2	2	2
05408	2	29	IV-5	159	1	2	ND	2	2	1	2	2	2	1	2	2	2	2	2	2
05409	4	28	IV-1	172	2	2	ND	2	2	2	2	2	2	ND	2	1	2	2	2	2
05410	3	27	IV-11	155	1	ND	ND	2	2	1	2	2	2	ND	2	2	2	2	1	2
05411	2	25	IV-6	178	2	ND	ND	2	2	2	2	2	1	1	2	2	2	2	2	2
05412	3	20	IV-12	175	2	ND	ND	2	2	1	1	2	2	ND	2	2	2	2	2	2
05413	2	18	IV-8	184	2	ND	ND	2	2	2	1	2	2	ND	2	2	1	2	2	2
05501	2	24	IV-8	170	2	ND	ND	2	2	2	2	2	1	ND	1	1	2	2	2	2
05502	2	44	III-6	150	1	2	2	2	2	2	2	2	2	2	1	1	2	2	2	2
05503	3	36	IV-6	156	1	2	ND	2	2	1	2	2	2	2	1	2	2	2	2	2
05601	2	46	III-6	155	1	2	2	2	2	1	2	2	2	1	1	2	2	2	2	2
05602	3	75	II-7	153	1	2	2	1	2	2	2	2	2	1	1	2	2	2	2	2
05603	3	46	III-7	163	1	2	2	2	2	1	1	2	2	1	2	2	2	2	2	2
05701	2	19	IV-9	176	2	ND	ND	2	2	2	1	2	2	ND	2	2	2	2	2	2
05702	2	77	II-1	153	1	2	2	1	1	2	2	2	2	2	2	2	2	2	2	2
05703	3	69	II-6	170	2	2	2	2	2	1	2	2	2	2	2	2	1	2	2	2
05704	3	49	III-8	172	2	2	2	2	2	1	2	2	2	2	2	2	2	2	2	2
05705	2	48	III-7	156	1	2	2	1	2	1	2	2	2	2	1	2	2	2	2	2
05706	2	29	IV-8	160	1	1	ND	2	2	2	1	2	2	ND	1	2	2	2	2	2
05801	2	19	IV-7	174	2	2	ND	2	2	1	1	2	2	ND	2	2	2	2	2	2
05802	2	44	III-8	163	2	2	2	2	2	2	2	2	2	2	2	2	2	2	2	2
05803	3	43	III-1	142	1	2	2	2	2	2	2	2	1	2	1	2	2	2	2	2
05804	3	40	III-2	144	1	2	2	2	2	2	2	2	2	2	2	2	2	2	2	2
05805	3	38	III-3	149	1	2	ND	2	2	1	2	2	2	2	1	2	2	2	2	2
05806	3	33	III-5	148	1	2	ND	2	2	2	2	2	2	2	1	1	2	2	2	2
05807	3	27	III-6	150	1	ND	ND	2	2	2	2	2	1	ND	1	2	2	2	2	2
05808	2	19	IV-6	163	2	ND	ND	2	2	2	2	2	2	ND	1	2	2	2	2	2
05809	2	47	III-10	155	1	2	2	2	2	1	2	2	2	2	1	2	2	2	2	2
05901	2	49	III-2	156	1	1	2	2	2	2	2	2	2	2	1	2	2	2	2	2
05902	3	78	II-2	155	1	1	2	1	2	1	1	2	2	2	1	2	1	2	2	2
05903	3	48	III-3	166	1	1	2	2	2	1	2	2	2	2	2	2	2	2	2	2
05904	3	43	III-6	157	1	1	2	2	2	1	1	2	2	2	2	2	2	2	2	2
05905	3	37	III-8	176	2	2	ND	2	2	1	2	2	2	2	1	2	2	2	2	2
05906	3	22	IV-1	176	2	ND	ND	2	2	2	1	2	2	ND	1	2	2	2	2	2
05907	2	18	IV-2	165	1	ND	ND	2	2	1	1	2	2	ND	1	2	2	2	2	2
06001	2	48	III-2	180	2	2	2	2	2	1	1	2	2	2	2	2	2	2	2	2
06002	2	40	III-5	159	1	2	2	2	2	2	2	2	2	2	2	2	2	2	2	2
06101	2	34	III-5	164	2	2	ND	2	2	2	2	2	2	2	2	2	2	2	2	2
06102	3	61	II-8	154	1	2	2	2	1	1	2	2	2	2	2	2	2	2	2	2
06103	2	27	III-6	165	1	ND	ND	2	2	1	2	2	2	ND	2	2	2	2	2	2
06104	2	61	II-9	182	2	2	2	1	2	1	2	2	2	2	2	2	1	ND	ND	ND
06201	2	20	III-5	163	1	ND	ND	2	2	2	2	2	2	ND	1	2	2	ND	2	2
06202	3	55	II-11	165	1	2	2	1	2	1	2	2	2	1	1	2	1	2	2	2
06203	3	49	II-9	161	1	2	2	1	2	2	2	2	2	2	1	2	2	2	2	2
06204	2	49	II-8	174	2	2	2	2	2	2	2	2	2	2	1	1	1	2	2	2
06205	3	47	II-13	151	1	2	2	1	1	1	2	2	2	2	1	2	2	2	2	2
06206	2	25	III-4	169	1	ND	ND	2	2	1	2	2	2	ND	1	2	2	2	2	2
06301	2	33	III-3	162	2	ND	ND	2	2	2	2	2	2	2	2	2	2	2	2	2
06302	2	56	II-8	155	1	2	2	2	2	2	2	2	2	2	1	2	2	2	2	2
06303	2	55	II-10	150	1	2	2	2	2	2	2	2	2	2	2	2	1	2	2	2
06304	3	35	III-2	156	1	2	ND	2	2	2	2	2	2	2	2	2	2	2	2	2
06401	2	20	IV-6	158	1	ND	ND	2	2	1	2	2	2	ND	2	2	2	2	2	2
06402	3	76	II-4	165	2	2	2	1	2	1	2	2	1	2	2	2	2	2	2	2
06403	3	71	II-5	148	1	2	2	2	2	1	2	2	1	2	2	2	2	2	2	2
06404	2	48	III-6	150	1	2	2	2	2	1	2	2	2	2	1	2	2	2	2	2
06405	3	48	III-5	165	2	2	2	2	2	1	2	2	2	2	2	2	2	2	2	2
06406	2	39	III-4	ND	1	2	ND	2	2	1	2	2	2	2	2	1	2	2	2	2
06501	2	20	IV-1	165	1	ND	ND	2	2	2	2	2	2	ND	2	2	2	2	2	2
06502	2	63	II-8	ND	1	2	2	2	2	1	2	2	2	2	1	2	2	2	2	2
06503	2	42	III-8	157	1	2	2	2	2	2	2	2	2	2	2	2	2	2	2	2
06504	3	77	II-6	165	2	2	2	2	2	2	2	2	2	2	1	2	2	2	2	2
06505	3	41	III-10	165	1	2	2	2	2	2	2	2	2	2	2	2	2	2	2	2
06601	2	21	IV-9	170	2	ND	ND	2	2	1	1	2	2	ND	2	2	2	2	2	2
06602	3	53	III-7	173	2	2	2	2	2	2	2	2	2	1	1	1	2	2	2	2
06603	2	50	III-8	159	1	2	2	2	2	2	2	2	2	2	2	2	2	2	2	2
06701	1	20	III-3	179	2	ND	ND	2	2	1	1	2	1	1	2	2	2	2	2	2
06702	2	21	III-8	155	1	1	ND	2	2	2	1	2	2	ND	2	2	2	2	2	2
06703	2	23	III-2	164	1	ND	ND	2	2	2	2	2	2	1	2	2	2	2	2	2
06704	2	43	II-7	170	2	2	2	2	2	2	2	2	2	2	2	2	2	2	2	2
06705	2	51	II-2	152	1	1	2	1	2	2	2	2	2	2	1	2	2	2	2	2
06706	2	52	II-6	172	2	2	2	2	2	1	2	2	2	1	2	2	2	2	2	2
06707	2	53	II-5	153	1	2	2	2	2	1	2	2	1	2	2	2	2	2	2	2
06708	2	56	II-4	160	1	2	2	2	1	1	2	2	1	2	1	2	1	2	2	2
06709	2	57	II-3	168	2	2	2	2	2	1	2	2	2	2	2	2	2	2	2	2
06710	2	75	I-3	154	1	2	2	2	1	1	2	1	2	2	1	2	2	2	2	2
06711	2	80	I-2	166	2	2	2	2	2	1	2	2	2	2	1	2	1	2	2	2
06712	1	25	III-1	168	2	2	ND	2	2	1	1	2	1	2	2	2	2	2	2	2
06801	1	22	IV-4	174	2	ND	ND	2	2	1	1	2	1	ND	2	1	2	2	2	2
06802	2	56	III-7	163	2	2	2	2	2	2	2	2	2	2	2	2	2	2	2	2
06803	2	52	III-6	160	1	2	2	2	2	1	2	2	2	2	1	2	1	2	2	2
06804	3	20	IV-6	172	2	2	ND	2	2	1	1	2	2	ND	2	1	2	2	2	2
06805	2	85	II-4	172	2	2	2	2	2	1	2	2	2	2	2	2	1	2	2	2
06806	3	80	II-3	ND	1	ND	2	2	2	1	2	2	2	2	1	2	1	2	2	2
06807	3	30	IV-2	168	2	1	ND	2	2	1	2	2	2	2	2	2	2	2	2	2
06808	2	29	IV-3	160	1	ND	ND	2	2	1	2	2	2	1	1	2	2	2	2	2
06809	2	22	IV-5	159	1	ND	ND	2	2	1	1	2	2	ND	2	2	2	2	2	2
06901	2	25	III-8	150	1	ND	ND	2	2	2	2	2	2	ND	2	2	2	2	2	2
06902	2	70	II-5	162	2	2	2	2	2	1	2	2	2	2	2	2	2	2	2	2
06903	3	61	II-6	142	1	2	2	1	2	1	2	1	2	2	1	2	2	2	2	2
06904	3	42	III-4	164	2	2	2	1	2	1	1	2	2	2	1	2	2	2	2	2
06905	3	41	III-5	150	1	2	2	2	2	2	2	2	2	2	2	2	1	2	2	2
06906	3	37	III-7	152	1	1	ND	2	2	2	2	2	2	2	1	2	2	2	2	2
07001	2	33	III-6	175	2	2	ND	2	2	2	2	2	2	2	2	2	2	2	2	2
07002	2	75	II-3	145	1	2	2	2	2	1	2	2	2	2	1	2	2	2	2	2
07003	2	74	II-2	162	2	2	2	1	2	1	2	2	2	2	2	2	2	2	2	2
07004	3	44	III-2	167	2	2	2	2	2	2	2	2	2	2	1	2	2	2	2	2
07101	2	20	III-4	164	1	ND	ND	2	2	1	2	2	2	ND	2	2	2	2	2	2
07102	3	53	II-3	155	1	1	2	2	2	2	2	2	2	2	2	2	2	2	2	2
07201	2	21	IV-3	169	2	ND	ND	2	2	2	2	2	2	ND	1	2	2	2	2	2
07202	3	54	III-9	ND	1	2	2	2	2	1	2	2	2	2	1	2	2	2	2	2
07203	3	45	III-4	162	1	2	2	2	2	2	2	2	2	2	1	2	2	2	2	2
07204	3	70	II-2	168	2	2	2	2	2	1	2	2	2	2	1	2	1	2	2	2
07205	2	70	II-3	110	1	2	2	2	2	2	2	2	2	2	2	2	2	2	2	2
07206	3	44	III-2	175	1	2	2	2	2	2	2	2	2	2	2	2	1	2	2	2
07301	2	20	III-2	163	1	ND	ND	2	2	2	1	2	2	ND	2	2	2	2	2	2
07302	3	53	I-6	140	1	2	2	1	2	2	2	2	2	2	1	2	2	2	2	2
07303	1	42	II-6	170	2	2	2	1	2	1	2	2	2	2	1	2	2	2	2	2
07304	3	41	II-5	159	1	2	2	2	2	2	2	2	2	1	1	2	2	2	2	2
07305	3	38	II-10	171	2	2	ND	1	2	1	2	2	2	2	2	2	2	2	2	2
07306	2	26	II-9	168	1	ND	ND	2	2	1	2	2	2	ND	2	2	2	2	2	2
07307	3	20	II-11	162	2	ND	ND	2	2	1	1	2	2	ND	1	2	1	2	2	2
07308	2	59	I-4	154	1	2	2	2	2	1	2	2	2	2	1	2	1	2	2	2
07309	1	39	II-7	175	2	2	ND	1	2	1	2	2	2	2	1	2	2	2	2	2
07310	3	23	II-12	175	2	ND	ND	2	2	2	2	2	2	ND	2	2	2	2	2	2
07311	2	18	III-5	168	1	ND	ND	2	2	2	2	2	1	ND	2	2	2	2	2	2
07312	2	38	II-8	150	1	1	ND	2	2	1	2	2	2	2	1	2	2	2	2	2
07313	2	18	III-6	160	1	ND	ND	2	2	1	2	2	2	ND	2	2	2	2	2	2
07401	2	20	IV-3	188	2	ND	ND	2	2	2	2	2	2	ND	1	2	2	2	2	2
07402	2	45	III-3	169	1	2	2	2	2	2	2	2	2	2	1	2	2	2	2	2
07501	2	20	IV-4	170	2	ND	ND	1	2	2	2	2	2	ND	2	2	2	2	2	2
07502	1	60	III-4	169	2	2	2	1	2	1	2	2	2	2	1	2	2	2	2	2
07503	3	53	III-3	159	1	2	2	1	2	1	2	2	2	2	1	2	2	2	2	2
07504	2	23	IV-2	160	1	ND	ND	2	2	2	2	2	2	ND	1	2	2	2	2	2
07505	2	22	IV-3	173	2	ND	ND	2	2	2	2	2	2	ND	1	2	2	2	2	2
07506	2	56	III-6	165	2	2	2	2	2	1	2	2	2	2	2	2	2	2	2	2
07507	2	54	III-7	157	1	ND	2	2	2	1	2	1	2	2	1	2	2	2	ND	ND
07508	1	59	III-5	167	1	2	2	2	2	2	2	2	2	2	2	2	2	2	ND	ND
07509	5	51	III-8	173	2	2	2	1	2	1	1	2	1	2	2	2	2	2	1	ND
07601	2	19	III-8	170	2	ND	ND	2	2	1	2	2	2	ND	2	2	2	2	2	2
07602	3	48	II-9	160	2	2	2	2	2	2	2	2	2	2	2	2	2	2	2	2
07603	2	44	II-8	152	1	2	2	2	2	2	2	2	1	2	2	2	1	2	2	2
07604	3	38	II-14	158	2	2	ND	2	2	1	2	2	2	2	2	2	2	2	2	2
07605	3	18	III-10	153	1	ND	ND	2	2	1	1	2	2	ND	2	2	1	2	2	2
07606	3	68	I-2	152	1	2	2	2	1	1	2	2	2	2	2	2	2	2	2	2
07607	2	41	II-6	160	1	2	2	2	2	2	2	2	2	2	2	2	2	2	2	2
07608	2	20	III-5	147	1	2	ND	2	2	2	2	2	2	ND	1	2	2	2	2	2
07609	3	18	III-6	150	1	2	ND	2	2	2	2	2	2	ND	2	2	2	2	2	2
07701	3	72	II-2	160	1	2	2	1	2	1	2	2	2	2	1	1	1	2	2	2
07702	3	51	III-1	175	2	2	2	2	2	1	2	2	2	2	2	2	2	2	2	2
07703	3	47	III-3	163	1	2	2	2	2	1	2	2	2	2	1	2	2	2	2	2
07704	3	41	III-4	169	2	ND	2	2	2	2	2	2	2	2	2	2	2	2	2	2
07705	3	18	IV-5	179	2	ND	ND	2	2	1	2	2	2	ND	1	1	2	2	2	2
07801	3	21	III-2	181	2	ND	ND	2	2	2	2	2	2	ND	2	2	1	2	2	2
07802	3	53	II-5	165	2	2	2	2	2	1	2	2	2	2	1	2	2	2	2	2
07803	3	51	II-4	160	1	2	2	2	2	2	2	2	2	2	1	2	2	2	2	2
07804	3	20	III-3	ND	2	ND	ND	2	2	2	2	2	2	ND	1	2	2	2	2	2
07901	2	62	II-12	163	1	2	2	2	2	1	2	2	2	2	1	2	2	2	2	2
07902	2	40	III-5	162	2	2	2	2	2	1	2	2	2	2	2	2	2	1	2	2
08001	2	20	III-3	165	2	ND	ND	2	2	2	2	2	2	ND	1	2	2	2	2	2
08002	2	47	II-7	142	1	2	2	2	2	1	2	2	2	2	1	2	2	2	2	2
08003	3	19	III-4	172	2	ND	ND	2	2	2	2	2	2	ND	2	2	2	2	2	2
08101	2	20	IV-6	166	2	ND	ND	2	2	1	2	2	2	ND	1	2	2	2	2	2
08102	3	56	III-11	166	2	2	2	2	2	1	2	2	2	2	1	2	1	2	2	2
08103	2	52	III-10	153	1	2	2	2	2	1	2	2	2	2	2	2	1	2	2	2
08104	3	21	IV-5	176	2	ND	ND	2	2	2	1	2	1	ND	1	2	2	2	2	2
08201	2	58	III-2	ND	1	2	2	1	2	2	2	2	2	ND	2	2	2	2	2	2
08202	3	78	II-4	157	2	2	2	2	2	2	2	2	2	2	2	2	2	2	2	2
08203	2	77	II-3	ND	1	2	2	2	2	1	2	2	2	2	2	2	2	2	2	2
08204	2	60	III-1	167	2	2	2	2	2	1	2	2	2	2	1	2	2	2	2	2
08205	2	55	III-3	165	2	2	2	2	2	2	2	2	2	2	2	2	2	2	2	2
08206	3	52	III-4	168	2	2	2	2	2	1	2	2	2	2	2	2	2	2	2	2
08207	2	50	III-5	150	1	2	2	2	2	1	2	2	2	2	2	2	2	2	2	2
08208	2	46	III-6	173	2	2	2	2	2	2	2	2	2	2	2	2	2	2	2	2
08209	3	43	III-7	156	1	1	2	2	2	2	2	2	2	2	2	2	2	2	2	2
08210	3	35	IV-1	175	2	2	ND	2	2	1	2	2	2	2	2	2	2	2	2	2
08211	2	33	IV-3	160	2	ND	ND	2	2	1	1	2	2	1	1	2	2	2	2	2
08212	3	33	IV-6	176	2	ND	ND	2	2	1	2	2	2	2	2	2	2	2	2	2
08213	2	28	IV-4	164	2	ND	ND	2	2	1	2	2	2	ND	2	2	2	2	2	2
08214	3	20	IV-8	176	2	ND	ND	2	2	2	2	2	2	ND	2	2	2	2	2	2
08215	2	18	IV-5	ND	2	ND	ND	2	2	2	1	2	2	ND	2	2	2	2	2	2
08301	3	24	III-2	173	2	ND	ND	2	2	2	2	2	2	ND	2	2	2	2	2	2
08302	3	84	I-3	153	1	2	2	2	2	1	2	2	2	2	1	2	2	2	2	2
08303	3	58	II-6	158	1	1	2	1	2	1	2	2	2	1	1	2	2	2	2	2
08401	2	20	IV-1	177	2	ND	ND	2	2	2	1	2	2	ND	2	2	2	2	2	2
08402	3	70	II-5	168	2	2	2	2	2	1	2	2	2	2	2	1	2	2	2	2
08403	2	66	II-4	165	1	2	2	2	2	1	2	2	2	2	1	2	1	2	2	2
08404	2	42	III-4	168	2	2	2	2	2	2	2	2	2	2	1	2	2	2	2	2
08405	3	38	III-3	158	1	2	ND	2	2	1	1	2	2	2	1	2	2	2	2	2
08501	3	21	III-6	155	1	ND	ND	2	2	2	2	2	2	ND	2	2	2	2	2	2
08502	3	28	III-4	160	1	ND	ND	2	2	1	2	2	2	ND	2	2	2	2	2	2
08503	3	25	III-5	161	1	2	ND	2	2	2	2	2	2	ND	2	2	2	2	2	2
08601	2	53	II-5	154	1	2	2	2	2	2	2	2	2	2	2	2	2	2	2	2
08602	3	80	I-2	150	1	1	2	2	2	1	2	2	2	2	2	2	1	2	2	2
08603	2	58	II-3	160	1	1	2	1	2	2	2	2	2	2	2	2	2	2	2	2
08604	2	41	III-2	150	1	2	2	2	2	2	2	2	2	2	1	2	2	2	2	2
08605	2	25	III-3	149	1	2	ND	2	2	1	2	2	2	1	2	2	2	2	2	2
08701	2	21	III-10	164	1	2	ND	2	2	1	2	2	1	ND	2	2	2	2	2	2
08702	3	54	II-7	158	1	2	2	2	2	1	2	2	2	2	2	2	1	2	2	2
08703	2	52	II-8	170	2	2	2	2	2	1	2	2	ND	2	ND	ND	ND	ND	ND	2
08704	3	25	III-9	170	2	2	ND	2	2	2	1	2	ND	ND	ND	ND	ND	ND	ND	2
08801	2	19	IV-7	165	2	ND	ND	2	2	1	1	2	2	ND	2	2	2	2	2	2
08802	3	53	III-9	166	2	2	2	2	2	2	2	2	2	2	2	2	2	2	2	2
08803	2	45	III-8	146	1	2	2	2	2	1	2	2	2	2	2	2	1	2	2	2
08804	3	67	II-5	145	1	2	2	2	2	1	2	2	2	2	2	1	2	2	2	2
08805	3	31	III-7	145	1	2	ND	2	2	2	1	2	1	2	2	2	2	2	2	2
08901	2	20	III-2	165	1	ND	ND	2	2	2	2	2	2	ND	2	2	2	2	2	2
08902	3	52	II-10	155	1	2	2	2	2	1	2	2	2	2	1	2	2	2	2	2
08903	3	36	III-4	160	1	2	ND	2	2	2	2	2	2	2	2	2	2	2	2	2
09001*	2	20	IV-2	157	1	ND	ND	2	2	1	2	2	2	ND	2	2	2	2	2	2
09002*	3	48	III-8	159	2	2	2	2	2	1	2	2	2	2	1	2	2	2	2	2
09003*	3	42	III-7	150	1	2	2	2	2	2	2	2	2	2	2	2	2	2	2	2
09101	3	21	III-1	165	1	ND	ND	2	2	2	1	2	2	ND	1	2	2	2	2	2
09102	3	84	II-3	159	2	2	2	1	2	1	2	2	2	2	1	2	1	2	2	2
09103	3	57	II-2	160	1	2	2	2	2	1	2	2	2	2	2	2	2	2	2	2
09201	3	21	III-4	157	1	ND	ND	2	2	1	2	2	2	ND	1	2	2	2	2	2
09202	3	55	II-5	164	2	2	2	2	2	1	2	2	2	2	1	2	2	2	2	2
09203	3	50	II-4	160	1	2	2	2	2	1	2	2	1	2	2	2	2	2	2	2
09204	3	29	III-2	159	1	ND	ND	2	2	1	2	2	2	ND	2	2	2	2	2	2
09205	3	23	III-3	156	1	ND	ND	2	2	1	2	2	2	ND	1	2	2	2	2	2
09301	2	20	III-2	160	1	ND	ND	2	2	1	2	2	2	ND	1	2	2	2	2	2
09302	2	43	II-8	171	2	2	2	2	2	1	2	2	2	2	2	2	2	2	2	2
09401	2	21	IV-2	163	2	ND	ND	2	2	2	2	2	1	ND	2	2	1	2	2	2
09402	2	51	III-7	148	1	2	2	2	2	1	2	2	2	1	2	2	2	2	2	2
09403	3	46	III-8	162	2	2	2	2	2	2	2	2	2	2	1	2	2	2	2	2
09404	2	74	II-2	146	1	2	2	1	2	1	2	2	2	1	1	2	2	2	2	2
09405	2	50	III-1	148	1	ND	2	2	2	1	2	2	2	1	1	2	2	2	2	2
09406	2	46	III-3	157	2	2	2	2	2	1	2	2	1	1	2	1	2	2	2	2
09407	3	42	III-5	150	1	2	2	2	2	1	2	2	2	1	2	2	2	2	2	2
09501	2	33	III-3	193	2	ND	ND	2	2	1	1	2	2	1	2	2	2	2	2	2
09502	3	72	II-4	183	2	2	2	1	2	1	2	2	2	2	2	2	2	2	2	2
09503	2	69	II-5	162	1	2	2	2	2	1	2	2	2	2	1	2	2	2	2	2
09601	2	65	III-1	168	2	2	2	2	2	1	2	2	2	2	1	2	2	2	2	2
09602	3	87	II-6	143	1	2	2	2	2	1	2	2	2	2	1	2	1	2	2	2
09603	3	63	III-2	171	2	2	2	2	2	1	2	2	2	1	1	2	2	2	2	2
Fisher's p-value					0.0016	0.46	0.46	0.058	0.33	0.15	0.38	0.23	0.008	0.086	0.62	0.35	0.74	1	1	1
Bonferroni p-value					0.025	1	1	0.93	1	1	1	1	0.12	1	1	1	1	1	1	1

## Sheet: Variables
Genotype	1= TT, 2= CT, 3= CC, 4= no sample, 5= no amplification
Gender	1=Female, 2=Male, 3=Unknown
Infertility	1 YES; 2 NO; ND Not determined
EarlyOnsetCataracts<40yr	1 YES; 2 NO; ND Not determined
Diabetes Mellitus	1 YES; 2 NO; ND Not determined
Osteoporosis	1 YES; 2 NO; ND Not determined
Visual Acuity	1 YES; 2 NO; ND Not determined
Flat feet	1 YES; 2 NO; ND Not determined
Cancer	1 YES; 2 NO; ND Not determined
OlderThanActualAge	1 YES; 2 NO; ND Not determined
EarlyGrayinghair<30yr	1 YES; 2 NO; ND Not determined
Thinningscalphair	1 YES; 2 NO; ND Not determined
Birdlike Facies	1 YES; 2 NO; ND Not determined
Hoarse Voice	1 YES; 2 NO; ND Not determined
Thin extremities	1 YES; 2 NO; ND Not determined
Soft tissue calcifications	1 YES; 2 NO; ND Not determined
Scleroderma-like Skin Changes	1 YES; 2 NO; ND Not determined
