# Supplementary material for: Homozygosity for the WRN Helicase-Inactivating Variant, R834C, does not confer a Werner syndrome clinical phenotype
Source: Sci Rep. 2017 Mar 9;7:44081. doi: 10.1038/srep44081 (PMC5343477; doi:10.1038/srep44081)
Supplement: Supplementary Table 2 [file srep44081-s3.xlsx]

## Sheet: Family member characteristics
ID	Genotype	Date	Age	Gender	Placeofbirth	Kinship	FamTree Num	Birthheight_cm	Birthweight_gm	Height_cm	Weight_kg	ApparentAge	Grey hair	Agegreyinghair	Age Pubarche	Late Pubarche>16 yrs	Infertility	DM	AgeDiagnosisDM	EarlyOnsetDM_40	InstTxDM	AgeDiagnosisHBP	EarlyOnsetHBP_35	InstTxHBP	hypercholesterolemia	AgeDiganosisHipC	EarlyOnsetCh_20	InstTxHipC	Osteoporos	AgeDiagnosisOst	EarlyOnsetOp_40	InstTxOst	Cataracts-Survey Response	Cataracts Examination	AgeDiagnosisCat	EarlyOnsetC_40	InstTxCat	Coronaryarterydisease	AgeDiagnosisCAD	EarlyOnsetCAD_55	InstTxCardIsq	VisualAcuity	AgeDxDecVisAcuity	InstTxDecVisacuity	Flat feet	AgeDxFlatFeet	InstTxFlatFeet	Cancer	Cancer organ
00101	3	2011-04-03	24	1	9	0	III-4	50	3200	160	69	2	ND	ND	12	2	1	2	ND	ND	ND	ND	ND	ND	2	ND	2	ND	2	ND	ND	ND	2	2	ND	ND	ND	2	ND	ND	ND	2	ND	ND	2	ND	ND	2
00102	3	2011-04-03	30	2	9	4	III-1	51	3200	178	68	2	ND	ND	12	2	2	2	ND	ND	ND	ND	ND	ND	2	ND	2	ND	2	ND	ND	ND	2	2	ND	ND	ND	2	ND	ND	ND	1	ND	ND	1	ND	ND	2
00103	3	2011-04-03	26	2	9	4	III-2	50	3000	174	96	1	ND	ND	14	2	2	2	ND	ND	ND	ND	ND	ND	2	ND	2	ND	2	ND	ND	ND	2	2	ND	ND	ND	2	ND	ND	ND	1	ND	ND	2	ND	ND	2
00104	3	2011-04-03	25	1	9	4	III-3	50	3500	167	77	2	ND	ND	13	2	ND	2	ND	ND	ND	ND	ND	ND	2	ND	2	ND	2	ND	ND	ND	2	2	ND	ND	ND	2	ND	ND	ND	2	ND	ND	1	ND	ND	2
00105	3	2011-04-03	46	1	ND	1	II-2	ND	ND	165	80	2	ND	ND	12	2	2	2	ND	2	ND	ND	2	ND	2	ND	2	ND	2	ND	2	ND	2	1	ND	2	ND	2	ND	ND	ND	2	ND	ND	2	ND	ND	2
00106	3	2011-04-03	40	2	ND	9	II-4	ND	ND	182	105	2	ND	ND	15	2	1	2	ND	2	ND	ND	2	ND	1	ND	2	ND	2	ND	2	ND	2	2	ND	2	ND	2	ND	ND	ND	1	ND	ND	2	ND	ND	2
00107	3	2011-04-03	38	1	ND	7	II-5	ND	ND	164	58	2	ND	ND	ND	ND	2	2	ND	ND	ND	ND	2	ND	2	ND	2	ND	2	ND	ND	ND	2	2	ND	ND	ND	2	ND	ND	ND	1	ND	ND	2	ND	ND	2
00108	3	2011-04-03	32	1	ND	9	II-7	ND	ND	167	73.2	2	ND	ND	12	2	2	2	ND	ND	ND	ND	ND	ND	2	ND	2	ND	2	ND	ND	ND	2	2	ND	ND	ND	2	ND	ND	ND	2	ND	ND	1	ND	ND	2
00109	3	2011-04-03	27	1	ND	9	II-8	ND	ND	166	69	2	ND	ND	12	2	ND	2	ND	ND	ND	ND	ND	ND	2	ND	2	ND	2	ND	ND	ND	2	2	ND	ND	ND	2	ND	ND	ND	2	ND	ND	1	ND	ND	2
00110	3	2011-04-03	66	1	21	2	I-2	ND	ND	155	53	2	ND	ND	16	1	2	1	ND	ND	ND	ND	2	ND	2	ND	2	ND	2	ND	2	ND	2	2	ND	2	ND	2	ND	2	ND	2	ND	ND	1	ND	ND	2
00111	3	2011-04-03	31	2	ND	7	II-9	60	3750	173	73	2	ND	ND	6	2	ND	2	ND	ND	ND	ND	ND	ND	2	ND	2	ND	2	ND	ND	ND	2	2	ND	ND	ND	2	ND	ND	ND	2	ND	ND	2	ND	ND	2
00201	3	2011-04-11	19	1	9	0	III-4	ND	3000	163	50.5	2	2	ND	12	2	ND	2	ND	ND	ND	ND	ND	ND	2	ND	ND	ND	2	ND	ND	ND	2	2	ND	ND	ND	2	ND	ND	ND	1	16	5	2	ND	ND	2
00202	3	2011-04-11	23	1	9	4	III-2	ND	3000	156	52	2	2	ND	12	2	ND	2	ND	ND	ND	ND	ND	ND	2	ND	2	ND	2	ND	ND	ND	2	2	ND	ND	ND	2	ND	ND	ND	1	20	5	1	10	5	2
00203	3	2011-04-11	51	1	9	1	II-8	ND	ND	153	52	2	1	49	15	2	2	2	ND	2	ND	ND	2	ND	2	ND	2	ND	2	ND	2	ND	2	2	ND	2	ND	2	ND	ND	ND	1	49	5	2	ND	ND	2
00204	3	2011-04-11	50	2	9	9	II-10	ND	ND	ND	ND	1	1	30	14	2	2	2	ND	2	ND	ND	2	ND	1	40	2	5	2	ND	2	ND	2	2	ND	2	ND	2	ND	ND	ND	1	40	5	2	ND	ND	2
00205	4	2011-04-11	73	1	9	2	I-4	ND	ND	150	62	1	1	69	15	2	2	2	ND	2	ND	ND	2	ND	2	ND	2	ND	1	69	2	5	2	1	ND	2	ND	2	ND	2	ND	1	70	5	2	ND	ND	2
00301	2	2011-04-12	23	1	9	0	III-3	ND	2500	165	54	2	2	ND	13	2	2	2	ND	ND	ND	ND	ND	ND	2	ND	2	ND	2	ND	ND	ND	2	2	ND	ND	ND	2	ND	ND	ND	2	ND	ND	2	ND	ND	2
00302	2	2011-04-12	28	1	9	4	III-2	53	3450	162	62	1	2	ND	13	2	2	2	ND	ND	ND	ND	ND	ND	2	ND	2	ND	2	ND	ND	ND	2	2	ND	ND	ND	2	ND	ND	ND	2	ND	ND	1	4	ND	2
00303	2	2011-04-12	50	2	9	1	II-12	ND	1800	165	58	1	1	45	12	2	2	2	ND	2	ND	ND	2	ND	2	ND	2	ND	2	ND	2	ND	1	1	40	2	2	2	ND	ND	ND	1	48	5	2	ND	ND	2
00304	2	2011-04-12	53	1	9	1	II-13	ND	ND	ND	ND	2	1	30	13	2	2	2	ND	2	ND	56	2	ND	2	ND	2	ND	2	ND	2	ND	2	2	ND	2	ND	2	ND	ND	ND	1	12	5	2	ND	ND	2
00305	3	2013-07-11	22	2	9	4	III-4	49	3250	171	71	2	2	ND	15	2	2	2	ND	ND	ND	ND	ND	ND	2	ND	2	ND	2	ND	ND	ND	2	2	ND	ND	ND	2	ND	ND	ND	2	ND	ND	1	4	5	2
00401	2	2011-04-14	40	1	9	0	III-5	ND	ND	149	65	2	1	32	10	2	2	2	ND	2	ND	ND	2	ND	2	ND	2	ND	1	36	1	5	2	2	ND	2	ND	2	ND	ND	ND	2	ND	ND	2	ND	ND	2
00402	3	2011-04-14	45	1	9	4	III-2	ND	3800	154	58	2	1	40	12	2	2	2	ND	2	ND	ND	2	ND	2	ND	2	ND	2	ND	2	ND	2	2	ND	2	ND	2	ND	ND	ND	1	43	5	2	ND	ND	2
00403	2	2011-04-14	62	1	9	1	II-3	ND	ND	149	70	2	1	45	12	2	2	1	59	2	1	47	2	1	1	57	2	1	1	59	2	5	2	2	ND	2	ND	2	ND	2	ND	1	50	5	2	ND	ND	2
00501	2	2011-04-15	24	2	9	0	III-11	ND	ND	172	59	2	2	ND	14	2	ND	2	ND	ND	ND	ND	ND	ND	2	ND	2	ND	2	ND	ND	ND	2	2	ND	ND	ND	2	ND	ND	ND	1	13	5	2	ND	ND	2
00601	3	2011-04-15	20	1	9	0	III-1	ND	ND	164	54	2	2	ND	14	2	2	2	ND	ND	ND	ND	ND	ND	2	ND	2	ND	2	ND	ND	ND	2	2	ND	ND	ND	2	ND	ND	ND	1	8	5	2	ND	ND	2
00602	3	2011-04-15	80	2	9	2	I-3	ND	ND	179	83	2	1	70	ND	ND	2	2	ND	2	ND	60	2	5	1	60	2	5	2	ND	2	ND	1	1	76	2	5	2	ND	2	ND	2	ND	ND	2	ND	ND	2
00603	3	2011-04-15	79	1	30	2	I-2	ND	ND	150	62	2	1	60	13	2	1	2	ND	2	ND	64	2	1	1	64	2	2	1	77	2	ND	2	1	ND	2	ND	1	35	1	1	1	71	5	2	ND	ND	2
00604	3	2011-04-15	85	2	30	2	I-1	ND	ND	159.5	60	2	1	45	14	2	2	2	ND	2	ND	ND	2	ND	2	ND	2	ND	2	ND	2	ND	2	1	ND	2	ND	2	ND	2	ND	1	75	5	2	ND	ND	2
00605	3	2011-04-15	18	2	9	4	III-2	59	2400	182	68	1	2	ND	12	2	ND	2	ND	ND	ND	ND	ND	ND	2	ND	ND	ND	2	ND	ND	ND	2	2	ND	ND	ND	2	ND	ND	ND	2	ND	ND	2	ND	ND	2
00606	3	2011-04-15	50	2	30	1	II-1	ND	3000	168	65	2	1	45	13	2	2	2	ND	2	ND	ND	2	ND	2	ND	2	ND	2	ND	2	ND	2	2	ND	2	ND	2	ND	ND	ND	1	10	5	2	ND	ND	2
00607	3	2011-04-15	49	1	9	1	II-2	ND	ND	171	56	2	2	ND	15	2	2	2	ND	2	ND	ND	2	ND	2	ND	2	ND	2	ND	2	ND	2	2	ND	2	ND	2	ND	ND	ND	1	17	5	2	ND	ND	2
00608	3	2011-04-15	53	1	9	9	II-6	ND	2400	160	48	2	1	50	ND	ND	ND	2	ND	2	ND	ND	2	ND	2	ND	2	ND	2	ND	2	ND	2	2	ND	2	ND	1	0	1	ND	2	ND	ND	2	ND	ND	2
00701	2	2011-04-18	18	2	15	0	III-3	51	3175	176	64	1	2	ND	12	2	ND	2	ND	ND	ND	ND	ND	ND	2	ND	ND	ND	2	ND	ND	ND	2	2	ND	ND	ND	2	ND	ND	ND	1	12	5	2	ND	ND	2
00703	2	2011-04-18	40	1	15	1	II-5	ND	ND	168	ND	3	1	37	12	2	2	2	ND	2	ND	ND	2	ND	2	ND	2	ND	2	ND	2	ND	2	2	ND	2	ND	2	ND	ND	ND	2	ND	ND	2	ND	ND	2
00801	3	2011-04-26	19	1	9	0	III-5	49	3050	ND	ND	2	2	ND	13	2	ND	2	ND	ND	ND	ND	ND	ND	2	ND	ND	ND	2	ND	ND	ND	2	2	ND	ND	ND	2	ND	ND	ND	2	ND	ND	1	4	5	2
00802	3	2011-04-26	21	1	9	4	III-4	49.5	2875	167	64.6	2	2	ND	13	2	ND	2	ND	ND	ND	ND	ND	ND	2	ND	2	ND	2	ND	ND	ND	2	2	ND	ND	ND	2	ND	ND	ND	2	ND	ND	2	ND	ND	2
00803	3	2011-04-26	21	1	9	10	III-10	49	3000	150	63	2	2	ND	13	2	2	2	ND	ND	ND	ND	ND	ND	2	ND	2	ND	2	ND	ND	ND	2	2	ND	ND	ND	2	ND	ND	ND	2	ND	ND	2	ND	ND	2
00804	3	2011-04-26	42	2	9	1	II-4	40	2500	177	ND	2	1	40	14	2	2	2	ND	2	ND	ND	2	ND	2	ND	2	ND	2	ND	2	ND	2	2	ND	2	ND	2	ND	ND	ND	1	10	5	2	ND	ND	2
00805	3	2011-04-26	42	1	9	1	II-5	49	3000	148	ND	2	2	ND	13	2	2	2	ND	2	ND	ND	2	ND	2	ND	2	ND	2	ND	2	ND	2	2	ND	2	ND	2	ND	ND	ND	2	ND	ND	2	ND	ND	2
00806	3	2011-04-26	38	1	9	9	II-10	49	3150	150	ND	2	1	39	13	2	2	2	ND	ND	ND	ND	2	ND	1	38	2	5	2	ND	ND	ND	2	2	ND	ND	ND	2	ND	ND	ND	2	ND	5	2	ND	ND	2
00901	3	2011-04-29	19	1	9	0	III-1	45	2700	152	53	2	2	ND	9.6	2	ND	2	ND	ND	ND	ND	ND	ND	2	ND	ND	ND	2	ND	ND	ND	2	2	ND	ND	ND	2	ND	ND	ND	1	17	5	1	4	5	2
00903	3	2011-04-29	39	1	9	1	II-2	ND	ND	158	69	3	1	30	13	2	2	2	ND	ND	ND	ND	2	ND	1	39	2	2	2	ND	ND	ND	2	2	ND	ND	ND	2	ND	ND	ND	1	39	5	2	ND	ND	2
01001	2	2011-05-03	21	2	9	0	IV-9	ND	ND	174	80	1	2	ND	16	1	2	2	ND	ND	ND	ND	ND	ND	2	ND	2	ND	2	ND	ND	ND	2	2	ND	ND	ND	2	ND	ND	ND	1	14	5	1	5	ND	2
01002	2	2011-05-17	23	2	9	4	IV-8	ND	3600	173	76.5	2	2	ND	16	1	ND	2	ND	ND	ND	ND	ND	ND	2	ND	2	ND	2	ND	ND	ND	2	2	ND	ND	ND	2	ND	ND	ND	1	16	5	2	ND	ND	2
01003	3	2011-05-17	55	1	16	1	III-9	ND	ND	146	65	2	1	51	15	2	2	1	50	2	ND	55	2	ND	2	ND	2	ND	2	ND	2	ND	2	2	ND	2	ND	2	ND	2	ND	1	45	5	2	ND	ND	2
01004	2	2013-07-10	54	2	21	1	III-8	ND	ND	159	70	2	1	50	12	2	2	2	ND	2	ND	ND	2	ND	1	45	2	ND	2	ND	2	ND	2	2	ND	2	ND	2	ND	ND	ND	1	47	5	1	25	5	2
01005	3	2013-07-10	27	1	9	4	IV-7	ND	3200	157	68	2	2	ND	12	2	2	2	ND	ND	ND	ND	ND	ND	2	ND	2	ND	2	ND	ND	ND	2	2	ND	ND	ND	2	ND	ND	ND	2	ND	ND	2	ND	ND	2
01006	3	2014-02-18	80	1	21	2	II-2	ND	ND	150	65	1	1	40	14	2	2	2	ND	2	ND	ND	2	ND	2	ND	2	ND	2	ND	2	ND	2	1	ND	2	ND	2	ND	2	ND	1	50	ND	2	ND	ND	2
01007	2	2014-02-18	61	1	21	9	III-3	ND	ND	145	62	2	1	40	14	2	2	2	ND	2	ND	ND	2	ND	2	ND	2	ND	2	ND	2	ND	2	1	ND	2	ND	2	ND	2	ND	1	40	5	2	ND	ND	2
01101	3	2011-05-09	20	2	15	0	III-3	ND	ND	ND	ND	ND	ND	ND	ND	ND	ND	ND	ND	ND	ND	ND	ND	ND	ND	ND	2	ND	ND	ND	ND	ND	ND	ND	ND	ND	ND	ND	ND	ND	ND	ND	ND	ND	ND	ND	ND	ND
01102	3	2011-05-09	45	1	21	1	II-8	50	3500	156	74	2	1	40	13	2	2	2	ND	2	ND	25	1	1	2	ND	2	ND	2	ND	2	ND	2	2	ND	2	ND	2	ND	ND	ND	2	ND	ND	2	ND	ND	2
01103	3	2011-05-09	80	2	21	2	I-3	ND	ND	163	69	2	1	ND	15	2	2	2	ND	2	ND	78	2	1	2	ND	2	ND	2	ND	2	ND	1	2	75	2	5	2	ND	2	ND	1	50	5	2	ND	ND	2
01104	3	2011-05-09	76	1	21	2	I-4	ND	ND	165	75	3	1	42	16	1	ND	1	68	2	1	68	2	1	1	68	2	1	2	ND	2	ND	2	1	ND	2	ND	2	ND	2	ND	2	ND	5	2	ND	ND	2
01201	2	2011-05-11	29	1	9	0	III-2	48	2850	155	55	2	1	13	13	2	ND	2	ND	ND	ND	ND	ND	ND	2	ND	2	ND	2	ND	ND	ND	2	2	ND	ND	ND	2	ND	ND	ND	1	11	5	1	10	5	2
01202	2	2011-05-11	36	2	9	4	III-1	50	3000	163	63	2	1	19	12	2	2	2	ND	ND	ND	ND	2	ND	2	ND	2	ND	2	ND	ND	ND	2	2	ND	ND	ND	2	ND	ND	ND	1	28	ND	2	ND	ND	2
01203	3	2011-05-11	60	2	9	1	II-3	ND	ND	170	69.2	2	1	50	13	2	2	2	ND	2	ND	ND	2	ND	2	ND	2	ND	2	ND	2	ND	2	1	ND	2	ND	2	ND	2	ND	1	56	5	2	ND	ND	2
01204	3	2011-05-11	96	2	14	2	I-3	ND	ND	162	60	2	1	64	ND	ND	2	2	ND	2	ND	ND	2	ND	2	ND	2	ND	2	ND	2	ND	1	1	91	2	5	2	ND	2	ND	1	91	5	2	ND	ND	2
01205	2	2013-07-31	42	2	30	10	III-3	ND	ND	175	78	2	1	40	14	2	2	2	ND	2	ND	ND	2	ND	2	ND	2	ND	2	ND	2	ND	2	2	ND	2	ND	2	ND	ND	ND	2	ND	ND	2	ND	ND	2
01301	2	2011-05-13	19	1	15	0	III-2	ND	ND	159	79	1	2	ND	10	2	ND	2	ND	ND	ND	ND	ND	ND	2	ND	ND	ND	2	ND	ND	ND	2	2	ND	ND	ND	2	ND	ND	ND	1	11	5	2	ND	ND	2
01302	3	2011-05-13	46	2	9	1	II-2	ND	ND	167	119	1	1	32	12	2	2	2	ND	2	ND	38	2	1	1	44	2	1	2	ND	2	ND	2	2	ND	2	ND	1	35	1	5	1	ND	5	2	ND	ND	2
01303	2	2011-05-13	43	1	9	9	II-6	ND	3800	158	119	2	1	38	12	2	2	2	ND	2	ND	39	2	2	2	ND	2	ND	2	ND	2	ND	2	2	ND	2	ND	2	ND	ND	ND	2	ND	ND	2	ND	ND	2
01304	3	2011-05-13	54	2	14	7	II-5	ND	ND	176	106	2	1	45	15	2	1	1	46	2	2	ND	2	ND	1	46	2	2	2	ND	2	ND	2	2	ND	2	ND	2	ND	ND	ND	2	ND	ND	2	ND	ND	2
01305	2	2011-05-13	70	2	9	2	I-4	ND	ND	167	78	2	1	ND	16	1	2	2	ND	2	ND	60	2	1	2	ND	2	ND	2	ND	2	ND	2	1	ND	2	ND	2	ND	2	ND	2	ND	ND	2	ND	ND	2
01306	3	2011-05-13	71	1	9	2	I-3	ND	ND	148	61	2	1	50	ND	ND	2	1	69	2	1	50	2	1	1	50	2	1	1	50	2	1	2	1	ND	2	ND	1	66	2	1	1	70	1	2	ND	ND	2
01401	1	2011-05-19	19	2	9	0	III-4	ND	ND	179	65	2	2	ND	16	1	ND	2	ND	ND	ND	ND	ND	ND	2	ND	ND	ND	2	ND	ND	ND	2	2	ND	ND	ND	2	ND	ND	ND	1	9	5	2	ND	ND	2
01402	1	2011-05-19	18	1	9	4	III-5	48	2925	155	52	2	2	ND	14	2	2	2	ND	ND	ND	ND	ND	ND	2	ND	ND	ND	2	ND	ND	ND	2	2	ND	ND	ND	2	ND	ND	ND	2	ND	ND	2	ND	ND	2
01403	2	2011-05-19	48	2	9	1	II-4	ND	2900	175	84	1	1	22	18	1	2	2	ND	2	ND	ND	2	ND	2	ND	2	ND	2	ND	2	ND	2	2	ND	2	ND	2	ND	ND	ND	1	45	5	2	ND	ND	2
01404	2	2011-05-19	52	1	15	1	II-5	ND	ND	159	49	2	2	ND	15	2	2	2	ND	2	ND	ND	2	ND	2	ND	2	ND	2	ND	2	ND	2	2	ND	2	ND	2	ND	ND	ND	1	40	5	2	ND	ND	2
01405	3	2011-05-19	70	1	9	2	I-2	ND	ND	162	62	2	1	50	15	2	2	2	ND	2	ND	ND	2	ND	2	ND	2	ND	2	ND	2	ND	2	1	ND	2	ND	2	ND	2	ND	1	ND	5	2	ND	ND	2
01406	2	2013-09-20	83	1	9	2	I-4	ND	ND	150	58	1	1	60	15	2	2	1	75	2	1	57	2	1	1	79	2	1	2	ND	2	ND	2	2	ND	2	ND	2	ND	2	ND	1	24	5	2	ND	ND	2
01407	3	2013-09-20	62	1	15	9	II-6	ND	ND	156	76	2	1	53	18	1	2	2	ND	2	ND	ND	2	ND	2	ND	2	ND	2	ND	2	ND	2	2	ND	2	ND	2	ND	2	ND	1	42	5	2	ND	ND	2
01501	2	2011-05-24	22	1	9	0	III-2	ND	3200	161	63	2	2	ND	14	2	2	2	ND	ND	ND	ND	ND	ND	2	ND	2	ND	2	ND	ND	ND	2	2	ND	ND	ND	2	ND	ND	ND	1	10	2	2	ND	ND	2
01502	2	2011-05-24	41	1	14	1	II-5	ND	ND	ND	ND	2	1	40	13	2	2	2	ND	2	ND	ND	2	ND	2	ND	2	ND	2	ND	2	ND	2	2	ND	2	ND	2	ND	ND	ND	1	35	5	2	ND	ND	2
01503	3	2011-05-24	50	1	9	9	II-1	ND	3800	147	80	3	1	46	13	2	ND	2	ND	2	ND	47	2	2	1	47	2	2	2	ND	2	ND	2	2	ND	2	ND	2	ND	ND	ND	2	ND	ND	2	ND	ND	2
01504	3	2011-05-24	82	2	30	2	I-1	ND	ND	153	66	2	1	49	12	2	2	2	ND	2	ND	65	2	2	2	ND	2	ND	2	ND	2	ND	2	2	ND	2	ND	2	ND	2	ND	1	49	5	2	ND	ND	1	Thyroid/larynx
01505	2	2013-08-01	74	1	9	11	I-8	ND	ND	149	67	ND	1	60	15	2	2	2	ND	2	ND	60	2	1	2	ND	2	ND	2	ND	2	ND	1	1	70	2	2	2	ND	2	ND	1	62	2	2	ND	ND	2
01506	3	2013-08-01	74	1	12	2	I-4	ND	ND	155	60	2	1	45	14	2	2	2	ND	2	ND	64	2	2	2	ND	2	ND	2	ND	2	ND	2	1	ND	2	ND	2	ND	2	ND	1	64	5	2	ND	ND	2
01507	2	2013-08-01	64	1	9	11	I-10	ND	ND	148	70	2	1	48	17	1	2	2	ND	2	ND	43	2	4	2	ND	2	ND	2	ND	2	ND	2	2	ND	2	ND	2	ND	2	ND	2	ND	ND	2	ND	ND	2
01508	2	2013-08-01	46	1	9	9	II-6	ND	ND	157	71	2	1	40	12	2	2	2	ND	2	ND	ND	2	ND	2	ND	2	ND	2	ND	2	ND	2	2	ND	2	ND	2	ND	ND	ND	1	43	5	2	ND	ND	2
01509	3	2013-08-01	38	2	9	9	II-13	51	3100	178	78	2	1	29	15	2	2	2	ND	ND	ND	ND	2	ND	2	ND	2	ND	2	ND	ND	ND	2	2	ND	ND	ND	2	ND	ND	ND	2	ND	ND	2	ND	ND	2
01510	3	2013-08-01	27	2	9	9	II-10	ND	ND	178	82	2	1	25	18	1	2	2	ND	ND	ND	ND	ND	ND	2	ND	2	ND	2	ND	ND	ND	2	2	ND	ND	ND	2	ND	ND	ND	2	ND	ND	2	ND	ND	2
01511	3	2013-08-01	26	2	9	10	III-4	50	3000	169	77.5	2	2	ND	14	2	ND	2	ND	ND	ND	ND	ND	ND	2	ND	2	ND	2	ND	ND	ND	2	2	ND	ND	ND	2	ND	ND	ND	1	23	5	2	ND	ND	2
01512	3	2013-08-01	23	1	9	12	III-8	ND	ND	153	60	1	2	ND	10	2	ND	2	ND	ND	ND	ND	ND	ND	2	ND	2	ND	2	ND	ND	ND	2	2	ND	ND	ND	2	ND	ND	ND	1	13	5	1	8	5	2
01513	3	2013-08-01	21	2	9	10	III-5	50	2800	173	96	2	2	ND	16	1	ND	2	ND	ND	ND	ND	ND	ND	1	21	2	5	2	ND	ND	ND	2	2	ND	ND	ND	2	ND	ND	ND	1	16	5	1	5	5	2
01514	3	2013-08-01	19	1	9	10	III-6	48	2500	152	51	2	2	ND	12	2	ND	2	ND	ND	ND	ND	ND	ND	2	ND	ND	ND	2	ND	ND	ND	2	2	ND	ND	ND	2	ND	ND	ND	2	ND	ND	1	4	5	2
01601	2	2011-06-10	19	2	15	0	III-8	ND	ND	ND	ND	ND	ND	ND	ND	ND	ND	ND	ND	ND	ND	ND	ND	ND	ND	ND	ND	ND	ND	ND	ND	ND	ND	ND	ND	ND	ND	ND	ND	ND	ND	ND	ND	ND	ND	ND	ND	ND
01602	3	2011-06-10	26	1	9	4	III-5	50	4000	164	51	2	1	26	11	2	2	2	ND	ND	ND	ND	ND	ND	2	ND	2	ND	2	ND	ND	ND	2	2	ND	ND	ND	2	ND	ND	ND	2	ND	ND	2	ND	ND	2
01603	2	2011-06-10	47	1	9	1	II-5	ND	ND	152	ND	2	1	40	10	2	2	2	ND	2	ND	ND	2	ND	2	ND	2	ND	2	ND	2	ND	2	2	ND	2	ND	2	ND	ND	ND	1	43	5	2	ND	ND	2
01604	2	2011-06-10	41	1	9	9	II-7	47	2300	147	50	2	1	40	12	2	2	2	ND	2	ND	ND	2	ND	2	ND	2	ND	2	ND	2	ND	2	2	ND	2	ND	2	ND	ND	ND	2	ND	ND	2	ND	ND	2
01605	3	2011-06-10	39	2	9	ND		ND	ND	172	109	2	1	31	13	2	2	2	ND	ND	ND	ND	2	ND	2	ND	2	ND	2	ND	ND	ND	2	2	ND	ND	ND	2	ND	ND	ND	1	17	5	2	ND	ND	2
01606	2	2011-06-10	67	1	9	2	I-6	ND	ND	155	65	2	1	18	12	2	2	2	ND	2	ND	ND	2	ND	2	ND	2	ND	1	63	2	5	2	1	ND	2	ND	2	ND	2	ND	1	63	5	2	ND	ND	2
01701	2	2011-06-13	18	1	15	0	III-10	ND	2500	151	52	2	2	ND	10	2	ND	2	ND	ND	ND	ND	ND	ND	2	ND	ND	ND	2	ND	ND	ND	2	2	ND	ND	ND	2	ND	ND	ND	1	11	5	2	ND	ND	2
01704	2	2011-06-13	50	1	14	1	II-8	ND	ND	150	67	2	1	40	14	2	2	2	ND	2	ND	ND	2	ND	1	47	2	1	2	ND	2	ND	2	2	ND	2	ND	2	ND	ND	ND	1	42	1	2	ND	ND	2
01801	2	2011-06-15	19	1	9	0	III-4	ND	ND	ND	ND	ND	ND	ND	ND	ND	ND	ND	ND	ND	ND	ND	ND	ND	ND	ND	ND	ND	ND	ND	ND	ND	ND	ND	ND	ND	ND	ND	ND	ND	ND	ND	ND	ND	ND	ND	ND	ND
01802	3	2011-06-15	39	2	15	1	II-5	ND	ND	161	ND	2	1	35	13	2	2	2	ND	ND	ND	ND	2	ND	2	ND	2	ND	2	ND	ND	ND	2	2	ND	ND	ND	2	ND	ND	ND	2	ND	ND	2	ND	ND	2
01803	3	2011-06-15	41	2	15	9	II-2	ND	ND	160	59	2	1	20	12	2	2	2	ND	2	ND	ND	2	ND	2	ND	2	ND	2	ND	2	ND	2	2	ND	2	ND	2	ND	ND	ND	1	18	5	2	ND	ND	2
01804	3	2011-06-15	62	1	30	2	I-2	ND	ND	150	51	2	1	45	16	1	2	2	ND	2	ND	ND	2	ND	2	ND	2	ND	1	57	2	5	2	1	ND	2	ND	2	ND	2	ND	1	58	5	2	ND	ND	2
01901	2	2011-06-21	24	1	15	0	III-6	ND	ND	150	58	2	2	ND	12	2	2	2	ND	ND	ND	ND	ND	ND	2	ND	2	ND	2	ND	ND	ND	2	2	ND	ND	ND	2	ND	ND	ND	2	ND	ND	2	ND	ND	2
01902	3	2011-06-21	25	2	15	7	III-7	ND	ND	168	68	1	2	ND	13	2	2	2	ND	ND	ND	ND	ND	ND	2	ND	2	ND	2	ND	ND	ND	2	2	ND	ND	ND	2	ND	ND	ND	2	ND	ND	2	ND	ND	2
01903	1	2011-06-21	56	2	20	1	II-2	ND	ND	160	ND	2	1	50	17	1	2	2	ND	2	ND	ND	2	ND	2	ND	2	ND	2	ND	2	ND	2	2	ND	2	ND	2	ND	2	ND	1	53	5	2	ND	ND	2
01904	3	2011-06-21	52	1	20	1	II-3	ND	ND	140	ND	1	1	40	15	2	2	1	42	2	3	ND	2	ND	1	42	2	3	2	ND	2	ND	2	2	ND	2	ND	2	ND	ND	ND	2	ND	ND	2	ND	ND	2
02001	2	2011-06-23	19	1	9	0	IV-8	46	1800	163	50	2	1	17	13	2	ND	2	ND	ND	ND	ND	ND	ND	2	ND	ND	ND	2	ND	ND	ND	2	2	ND	ND	ND	2	ND	ND	ND	2	ND	ND	2	ND	ND	2
02003	3	2011-06-23	18	1	15	10	IV-13	48	3000	ND	ND	2	2	ND	12	2	2	2	ND	ND	ND	ND	ND	ND	2	ND	ND	ND	2	ND	ND	ND	2	2	ND	ND	ND	2	ND	ND	ND	2	ND	ND	2	ND	ND	2
02005	2	2011-06-23	38	1	9	1	III-10	52	3200	166	85	1	1	36	12	2	2	2	ND	ND	ND	ND	2	ND	2	ND	2	ND	2	ND	ND	ND	2	2	ND	ND	ND	2	ND	ND	ND	2	ND	ND	2	ND	ND	2
02006	2	2011-06-23	42	2	9	9	III-11	ND	ND	174	ND	2	2	ND	16	1	2	2	ND	2	ND	ND	2	ND	2	ND	2	ND	2	ND	2	ND	2	2	ND	2	ND	2	ND	ND	ND	1	38	5	2	ND	ND	2
02007	3	2011-06-23	37	1	9	7	III-12	49	3000	150	68	1	2	ND	12	2	2	2	ND	ND	ND	ND	2	ND	1	37	2	3	2	ND	ND	ND	2	2	ND	ND	ND	2	ND	ND	ND	2	ND	ND	2	ND	ND	2
02008	3	2011-06-23	64	1	9	2	II-4	ND	ND	ND	ND	2	1	49	14	2	2	2	ND	2	ND	ND	2	ND	2	ND	2	ND	2	ND	2	ND	2	1	ND	2	ND	2	ND	2	ND	1	45	2	2	ND	ND	2
02101	2	2011-06-30	19	1	9	0	III-7	51	2600	153	47	2	2	ND	12	2	ND	2	ND	ND	ND	ND	ND	ND	2	ND	ND	ND	2	ND	ND	ND	2	2	ND	ND	ND	2	ND	ND	ND	1	17	5	2	ND	ND	2
02102	3	2011-06-30	45	2	9	7	II-6	ND	ND	ND	62	2	1	40	17	1	2	2	ND	2	ND	ND	2	ND	2	ND	2	ND	2	ND	2	ND	2	2	ND	2	ND	2	ND	ND	ND	1	36	5	2	ND	ND	2
02103	3	2011-06-30	40	1	9	1	II-9	ND	ND	ND	68	2	1	37	13	2	2	2	ND	2	ND	ND	2	ND	2	ND	2	ND	2	ND	2	ND	2	2	ND	2	ND	2	ND	ND	ND	2	ND	ND	2	ND	ND	2
02104	2	2011-06-30	47	1	9	9	II-7	ND	ND	151	55.4	2	2	ND	16	1	2	2	ND	2	ND	ND	2	ND	2	ND	2	ND	2	ND	2	ND	2	2	ND	2	ND	2	ND	ND	ND	2	ND	ND	2	ND	ND	2
02105	2	2011-06-30	73	1	9	2	I-2	ND	ND	143	52	2	1	55	13	2	2	1	37	1	5	37	2	5	2	ND	2	ND	1	69	2	5	2	1	ND	2	ND	1	72	2	5	1	45	5	2	ND	ND	2
02106	3	2013-10-01	48	2	9	1	II-8	ND	4000	154	90	2	1	43	13	2	2	2	ND	2	ND	ND	2	ND	2	ND	2	ND	2	ND	2	ND	2	2	ND	2	ND	2	ND	ND	ND	2	ND	ND	2	ND	ND	2
02107	3	2013-10-01	20	1	9	4	III-8	50	3600	153	57	2	2	ND	12	2	ND	2	ND	ND	ND	ND	ND	ND	2	ND	2	ND	2	ND	ND	ND	2	2	ND	ND	ND	2	ND	ND	ND	1	18	5	2	ND	ND	2
02201	2	2012-03-03	18	1	9	0	III-6	51	2500	162	48	2	2	ND	13	2	2	2	ND	ND	ND	ND	ND	ND	2	ND	ND	ND	2	ND	ND	ND	2	2	ND	ND	ND	2	ND	ND	ND	2	ND	ND	2	ND	ND	2
02202	2	2012-03-03	79	1	15	2	I-2	ND	ND	150	66.8	2	1	46	15	2	2	2	ND	2	ND	ND	2	ND	2	ND	2	ND	2	ND	2	ND	2	2	ND	2	ND	2	ND	2	ND	1	45	ND	1	10	ND	2
02203	3	2012-03-03	48	1	12	9	II-6	ND	2250	152	66	2	1	42	11	2	2	2	ND	2	ND	35	2	5	2	ND	2	ND	2	ND	2	ND	2	2	ND	2	ND	2	ND	ND	ND	2	ND	ND	2	ND	ND	2
02204	3	2012-03-03	47	1	12	1	II-5	ND	3500	160	67	2	1	36	12	2	2	2	ND	2	ND	ND	2	ND	2	ND	2	ND	2	ND	2	ND	2	2	ND	2	ND	2	ND	ND	ND	2	ND	ND	2	ND	ND	2
02205	2	2012-03-03	46	2	9	1	II-4	ND	ND	173	ND	2	1	41	13	2	2	2	ND	2	ND	ND	2	ND	2	ND	2	ND	2	ND	2	ND	2	2	ND	2	ND	2	ND	ND	ND	2	ND	ND	2	ND	ND	2
02206	3	2012-03-03	45	1	12	9	II-7	ND	3900	154	63	2	1	40	12	2	2	2	ND	2	ND	34	1	1	2	ND	2	ND	2	ND	2	ND	2	2	ND	2	ND	2	ND	ND	ND	1	40	5	1	ND	ND	2
02301	2	2012-03-05	20	2	9	0	V-2	50	3100	165	61	2	2	ND	13	2	ND	2	ND	ND	ND	ND	ND	ND	2	ND	2	ND	2	ND	ND	ND	2	2	ND	ND	ND	2	ND	ND	ND	2	ND	ND	2	ND	ND	2
02302	3	2012-03-05	90	1	9	2	III-1	48	3000	146	46	2	1	50	12	2	2	1	40	2	ND	70	2	ND	2	ND	2	ND	1	86	2	ND	2	2	ND	2	ND	2	ND	2	ND	2	ND	ND	2	ND	ND	2
02303	3	2012-03-05	80	1	9	3	II-1	49	3000	142	62	4	1	50	12	2	2	1	60	2	ND	60	2	ND	2	ND	2	ND	2	ND	2	ND	2	2	ND	2	ND	1	ND	ND	ND	1	ND	ND	2	ND	ND	2
02304	3	2012-03-05	57	1	9	2	III-5	50	3800	156	82	4	1	45	12	2	2	2	ND	2	ND	ND	2	ND	2	ND	2	ND	2	ND	2	ND	2	2	ND	2	ND	2	ND	2	ND	1	ND	ND	2	ND	ND	2
02305	3	2012-03-05	50	2	ND	1	IV-1	ND	ND	163	71	2	1	32	13	2	2	2	ND	2	ND	42	2	ND	2	ND	2	ND	2	ND	2	ND	2	2	ND	2	ND	2	ND	ND	ND	2	ND	ND	2	ND	ND	2
02306	2	2012-03-05	40	1	9	1	IV-2	50	3800	160	65	3	1	39	13	2	2	2	ND	2	ND	ND	2	ND	2	ND	2	ND	2	ND	2	ND	2	2	ND	2	ND	2	ND	ND	ND	2	ND	ND	2	ND	ND	2
02307	3	2012-03-05	18	2	9	4	V-3	ND	ND	167	ND	2	2	ND	11	2	2	2	ND	ND	ND	ND	ND	ND	2	ND	ND	ND	2	ND	ND	ND	2	2	ND	ND	ND	2	ND	ND	ND	1	10	ND	2	ND	ND	2
02308	2	2013-09-27	63	2	9	2	III-6	ND	ND	165	61	2	1	40	15	2	2	2	ND	2	ND	60	2	5	1	60	2	5	2	ND	2	ND	2	2	ND	2	ND	2	ND	2	ND	2	ND	ND	2	ND	ND	2
02401	2	2012-03-13	24	1	9	0	III-4	ND	ND	155	72	2	2	ND	12	2	2	1	21	1	1	ND	ND	ND	2	ND	2	ND	2	ND	ND	ND	2	2	ND	ND	ND	2	ND	ND	ND	1	6	ND	2	ND	ND	2
02402	2	2012-03-13	27	1	9	4	III-3	ND	ND	163	73	2	2	ND	ND	ND	ND	2	ND	ND	ND	ND	ND	ND	2	ND	2	ND	2	ND	ND	ND	2	2	ND	ND	ND	2	ND	ND	ND	1	12	ND	2	ND	ND	2
02403	2	2013-05-10	63	2	9	1	II-8	ND	ND	ND	ND	2	1	50	10	2	2	1	40	2	1	60	2	1	1	60	2	1	2	ND	2	ND	2	1	ND	2	ND	1	47	1	1	1	15	1	2	ND	ND	2
02404	3	2013-05-10	60	1	9	1	II-9	ND	ND	151	84	2	1	50	13	2	2	1	42	2	1	32	1	1	2	ND	2	ND	2	ND	2	ND	1	1	60	2	5	2	ND	2	ND	1	57	5	2	ND	ND	2
02501	2	2012-03-16	22	1	9	0	III-9	59	3000	160	ND	2	1	ND	10	2	ND	2	ND	ND	ND	ND	ND	ND	2	ND	2	ND	2	ND	ND	ND	2	2	ND	ND	ND	2	ND	ND	ND	2	ND	ND	2	ND	ND	2
02502	3	2012-03-16	94	1	9	2	I-2	ND	ND	ND	ND	2	1	ND	ND	ND	1	2	ND	2	ND	ND	2	ND	2	ND	2	ND	1	90	2	5	1	1	85	2	ND	1	78	2	5	2	ND	ND	2	ND	ND	2
02503	3	2012-03-16	62	1	9	9	II-4	ND	ND	164	110	2	1	45	15	2	2	2	ND	2	ND	52	2	1	1	ND	ND	ND	ND	ND	2	ND	2	2	ND	2	ND	2	ND	2	ND	1	ND	ND	2	ND	ND	2
02504	2	2012-03-16	58	1	9	1	II-7	51	3500	160	56	4	1	35	ND	ND	2	2	ND	2	ND	ND	2	ND	2	ND	2	ND	2	ND	2	ND	1	1	40	2	5	2	ND	2	ND	1	ND	ND	2	ND	ND	3
02505	3	2012-03-16	36	1	9	10	III-6	49	2900	167	119	2	1	30	13	2	ND	2	ND	ND	ND	34	1	5	1	32	2	5	2	ND	ND	ND	2	2	ND	ND	ND	2	ND	ND	ND	1	18	5	2	ND	ND	2
02506	3	2012-03-16	24	1	9	4	III-8	50	3500	ND	ND	2	1	8	ND	ND	ND	2	ND	ND	ND	ND	ND	ND	2	ND	2	ND	2	ND	ND	ND	2	2	ND	ND	ND	2	ND	ND	ND	2	ND	ND	2	ND	ND	2
02601	2	2012-03-17	21	2	9	0	IV-5	ND	ND	ND	70	1	2	ND	ND	ND	ND	2	ND	ND	ND	ND	ND	ND	2	ND	2	ND	2	ND	ND	ND	2	2	ND	ND	ND	2	ND	ND	ND	1	9	5	2	ND	ND	2
02602	3	2012-03-17	87	1	13	2	II-2	49	3000	ND	48	2	1	50	12	2	1	2	ND	2	ND	72	2	ND	1	ND	2	ND	1	ND	2	ND	3	1	ND	2	ND	2	ND	2	ND	1	ND	ND	2	ND	ND	2
02603	3	2012-03-17	59	1	9	1	III-2	49	2900	ND	ND	2	1	55	12	2	1	1	57	2	5	58	2	ND	2	ND	2	ND	2	ND	2	ND	2	2	ND	2	ND	2	ND	2	ND	1	ND	ND	2	ND	ND	3
02604	1	2012-03-17	57	2	9	1	III-3	49	3200	ND	ND	1	4	ND	13	2	2	2	ND	2	ND	ND	2	ND	2	ND	2	ND	2	ND	2	ND	2	2	ND	2	ND	2	ND	2	ND	1	40	5	2	ND	ND	2
02605	3	2012-03-17	38	1	9	4	IV-2	ND	ND	ND	ND	2	1	25	ND	ND	2	2	ND	ND	ND	ND	2	ND	2	ND	2	ND	2	ND	ND	ND	2	2	ND	ND	ND	2	ND	ND	ND	2	ND	ND	1	ND	ND	2
02606	3	2012-03-17	36	1	9	4	IV-3	51	2750	168	78	2	2	ND	13	2	2	2	ND	ND	ND	ND	2	ND	2	ND	2	ND	2	ND	ND	ND	2	2	ND	ND	ND	2	ND	ND	ND	2	ND	ND	2	ND	ND	2
02701	2	2012-03-17	49	1	9	0	III-9	ND	ND	150	ND	2	3	ND	ND	ND	1	2	ND	2	ND	ND	2	ND	2	ND	2	ND	ND	ND	2	ND	2	2	ND	2	ND	2	ND	ND	ND	2	ND	ND	2	ND	ND	2
02702	3	2012-03-17	80	2	15	1	II-5	ND	ND	160	60	2	1	65	ND	ND	2	1	70	2	1	ND	2	ND	2	ND	2	ND	2	ND	2	ND	2	ND	ND	2	ND	2	ND	2	ND	1	ND	ND	2	ND	ND	2
02703	2	2012-03-17	79	1	13	1	II-4	ND	ND	150	51.6	4	1	35	ND	ND	2	2	ND	2	ND	40	2	ND	2	ND	2	ND	2	ND	2	ND	2	1	ND	2	ND	2	ND	2	ND	2	ND	ND	1	ND	ND	2
02704	2	2012-03-17	57	2	9	4	III-5	ND	ND	165	82	2	1	ND	ND	ND	ND	2	ND	2	ND	39	2	2	1	57	2	ND	2	ND	2	ND	2	2	ND	2	ND	2	ND	2	ND	2	ND	ND	2	ND	ND	2
02801	2	2012-03-21	19	2	9	0	IV-11	50	3700	169	77	2	1	10	17	1	ND	2	ND	ND	ND	ND	ND	ND	2	ND	ND	ND	2	ND	ND	ND	2	2	ND	ND	ND	2	ND	ND	ND	1	8	5	1	ND	5	2
02802	3	2012-03-21	68	1	20	2	II-6	ND	ND	ND	ND	1	1	60	15	2	2	2	ND	2	ND	ND	2	ND	2	ND	2	ND	2	ND	2	ND	1	1	67	2	5	2	ND	2	ND	1	67	5	2	ND	ND	2
02803	3	2012-03-21	45	2	20	1	III-10	ND	ND	170	63	2	1	37	14	2	2	2	ND	2	ND	ND	2	ND	2	ND	2	ND	2	ND	2	ND	2	2	ND	2	ND	1	27	1	ND	1	21	5	2	ND	ND	2
02804	2	2012-03-21	43	1	20	1	III-11	ND	ND	ND	ND	2	2	ND	ND	ND	2	2	ND	2	ND	ND	2	ND	2	ND	2	ND	2	ND	2	ND	2	2	ND	2	ND	2	ND	ND	ND	1	13	ND	2	ND	ND	2
02901	2	2012-03-23	46	1	9	0	III-8	ND	ND	158	52	2	2	ND	ND	ND	ND	2	ND	2	ND	ND	2	ND	2	ND	2	ND	2	ND	2	ND	2	2	ND	2	ND	2	ND	ND	ND	1	ND	ND	2	ND	ND	2
02902	2	2012-03-23	75	2	9	1	II-6	ND	ND	162	63	2	1	70	ND	ND	2	1	67	2	ND	ND	2	ND	1	75	2	ND	2	ND	2	ND	2	2	ND	2	ND	2	ND	2	ND	2	ND	ND	2	ND	ND	3
02903	3	2012-03-23	72	1	9	1	II-7	ND	ND	150	52	2	1	30	ND	ND	2	1	70	2	ND	ND	2	ND	1	ND	ND	ND	1	ND	ND	ND	2	2	ND	2	ND	2	ND	2	ND	1	ND	ND	2	ND	ND	2
02904	2	2012-03-23	47	2	9	4	III-7	ND	ND	ND	ND	2	1	44	13	2	ND	2	ND	2	ND	ND	2	ND	2	ND	2	ND	2	ND	2	ND	2	2	ND	2	ND	2	ND	ND	ND	2	ND	ND	2	ND	ND	2
02905	3	2012-03-23	44	1	9	4	III-9	ND	ND	150	54	2	1	42	11	2	2	2	ND	2	ND	ND	2	ND	2	ND	2	ND	2	ND	2	ND	2	2	ND	2	ND	2	ND	ND	ND	2	ND	ND	2	ND	ND	2
02906	3	2012-03-23	36	2	9	4	III-11	52	3400	171	ND	2	2	ND	13	2	ND	2	ND	ND	ND	ND	2	ND	2	ND	2	ND	2	ND	ND	ND	2	2	ND	ND	ND	2	ND	ND	ND	2	ND	ND	2	ND	ND	2
03001	2	2012-04-11	23	1	9	0	III-10	51	2400	153	67	2	2	ND	12	2	ND	2	ND	ND	ND	ND	ND	ND	2	ND	2	ND	2	ND	ND	ND	2	2	ND	ND	ND	2	ND	ND	ND	2	ND	ND	2	ND	ND	2
03002	2	2012-04-11	69	2	20	1	II-13	ND	ND	157	54	2	1	60	15	2	2	1	68	2	4	55	2	4	2	ND	2	ND	2	ND	2	ND	2	2	ND	2	ND	2	ND	2	ND	1	68	5	2	ND	ND	1	Prostate
03003	3	2012-04-11	50	1	20	1	II-14	ND	ND	150	65	2	2	ND	12	2	2	2	ND	2	ND	ND	2	ND	1	30	2	ND	2	ND	2	ND	2	2	ND	2	ND	2	ND	ND	ND	1	49	ND	2	ND	ND	2
03004	3	2012-04-11	20	1	9	4	III-11	52	3300	159	61	2	2	ND	11	2	2	2	ND	ND	ND	ND	ND	ND	2	ND	2	ND	2	ND	ND	ND	2	2	ND	ND	ND	2	ND	ND	ND	1	19	5	2	ND	ND	2
03101	2	2012-04-12	22	2	9	0	IV-7	52	2700	170	70	1	2	ND	14	2	ND	2	ND	ND	ND	ND	ND	ND	2	ND	2	ND	2	ND	ND	ND	2	2	ND	ND	ND	2	ND	ND	ND	1	17	ND	1	5	5	2
03102	2	2012-04-12	62	2	9	1	III-11	ND	ND	169	84	1	1	30	13	2	2	1	50	2	4	ND	2	ND	1	61	2	4	2	ND	2	ND	2	2	ND	2	ND	2	ND	2	ND	2	ND	ND	2	ND	ND	2
03103	3	2012-04-12	54	1	9	1	III-10	ND	ND	157	70	2	1	45	12	2	2	2	ND	2	ND	ND	2	ND	2	ND	2	ND	2	ND	2	ND	2	2	ND	2	ND	1	42	1	ND	2	ND	ND	1	54	ND	2
03104	1	2013-10-26	61	2	9	9	III-13	ND	ND	176	106	2	1	40	12	2	2	2	ND	2	ND	ND	2	ND	1	61	2	5	2	ND	2	ND	2	2	ND	2	ND	2	ND	2	ND	1	40	ND	2	ND	ND	1	Prostate
03105	2	2013-10-26	35	1	9	10	IV-9	50	ND	160	82	2	1	32	12	2	ND	2	ND	ND	ND	ND	2	ND	2	ND	2	ND	2	ND	ND	ND	2	2	ND	ND	ND	2	ND	ND	ND	2	ND	ND	2	ND	ND	2
03201	3	2012-04-26	21	1	9	0	III-10	51	2825	160	87	1	1	17	12	2	ND	2	ND	ND	ND	ND	ND	ND	2	ND	2	ND	2	ND	ND	ND	2	2	ND	ND	ND	2	ND	ND	ND	2	ND	ND	2	ND	ND	2
03202	3	2012-04-26	75	1	21	2	I-7	ND	ND	ND	ND	2	1	45	16	1	2	1	73	2	1	ND	2	ND	2	ND	2	ND	1	65	2	1	1	2	73	2	4	2	ND	2	ND	2	ND	ND	1	10	ND	2
03203	3	2012-04-26	42	1	9	1	II-11	ND	ND	150	ND	2	1	38	12	2	2	2	ND	2	ND	ND	2	ND	2	ND	2	ND	2	ND	2	ND	2	2	ND	2	ND	2	ND	ND	ND	2	ND	ND	2	ND	ND	2
03204	3	2012-04-26	28	1	9	10	III-5	ND	3800	170	91	1	1	26	12	2	1	2	ND	ND	ND	ND	ND	ND	2	ND	2	ND	2	ND	ND	ND	2	2	ND	ND	ND	2	ND	ND	ND	2	ND	ND	2	ND	ND	2
03301	2	2012-04-28	21	1	9	0	III-11	49	3510	156	51	2	2	ND	15	2	ND	2	ND	ND	ND	ND	ND	ND	2	ND	2	ND	2	ND	ND	ND	2	2	ND	ND	ND	2	ND	ND	ND	1	8	5	1	10	5	2
03302	3	2012-04-28	70	1	15	2	I-4	ND	ND	147	60	1	1	30	13	2	2	2	ND	2	ND	60	2	5	1	70	2	5	2	ND	2	ND	2	2	ND	2	ND	2	ND	2	ND	2	ND	ND	2	ND	ND	2
03303	3	2012-04-28	48	1	9	1	II-9	ND	ND	153	84	2	1	30	15	2	1	2	ND	2	ND	ND	2	ND	2	ND	2	ND	2	ND	2	ND	2	2	ND	2	ND	2	ND	ND	ND	2	ND	ND	2	ND	ND	2
03304	1	2012-04-28	46	2	15	1	II-10	ND	ND	178	94	2	1	30	13	2	2	1	33	1	3	ND	2	ND	2	ND	2	ND	2	ND	2	ND	2	2	ND	2	ND	2	ND	ND	ND	1	23	ND	2	ND	ND	2
03305	3	2012-04-28	38	1	9	9	II-6	49	3500	153	61.5	2	1	30	13	2	2	2	ND	ND	ND	ND	2	ND	2	ND	2	ND	2	ND	ND	ND	2	2	ND	ND	ND	2	ND	ND	ND	2	ND	ND	2	ND	ND	2
03401*	2	2012-05-12	27	1	9	0	IV-1	53	2875	157	77	2	2	ND	14	2	ND	2	ND	ND	ND	ND	ND	ND	1	26	2	2	2	ND	ND	ND	2	2	ND	ND	ND	2	ND	ND	ND	2	ND	ND	2	ND	ND	2
03402	3	2012-05-12	71	1	ND	9	III-1	ND	ND	152	50	2	1	40	13	2	2	2	ND	2	ND	ND	2	ND	2	ND	2	ND	2	ND	2	ND	1	1	68	2	5	2	ND	2	ND	1	68	5	2	ND	ND	2
03403	3	2012-05-12	64	1	9	9	III-7	ND	ND	154	63	2	1	56	11	2	1	1	61	2	2	ND	2	ND	2	ND	2	ND	2	ND	2	ND	2	1	ND	2	ND	2	ND	2	ND	1	61	5	2	ND	ND	2
03404	3	2012-05-12	62	2	9	9	III-8	ND	ND	171	66	2	1	50	13	2	2	2	ND	2	ND	ND	2	ND	2	ND	2	ND	2	ND	2	ND	2	2	ND	2	ND	2	ND	2	ND	2	ND	ND	2	ND	ND	2
03405	3	2012-05-12	59	2	9	9	III-9	ND	ND	ND	ND	2	1	47	11	2	2	2	ND	2	ND	ND	2	ND	2	ND	2	ND	2	ND	2	ND	2	2	ND	2	ND	2	ND	2	ND	1	42	5	2	ND	ND	2
03406	3	2012-05-12	58	1	9	1	III-3	ND	ND	154	68	2	1	56	11	2	2	1	57	2	2	ND	2	ND	1	57	2	2	2	ND	2	ND	2	2	ND	2	ND	2	ND	2	ND	1	48	2	2	ND	ND	2
03407	3	2012-05-12	39	1	9	10	IV-5	ND	ND	160	ND	2	1	30	13	2	2	2	ND	ND	ND	ND	2	ND	2	ND	2	ND	2	ND	ND	ND	2	2	ND	ND	ND	2	ND	ND	ND	1	30	5	2	ND	ND	2
03408	3	2012-05-12	34	1	9	10	IV-8	ND	ND	160	ND	2	1	30	11	2	1	2	ND	ND	ND	ND	ND	ND	2	ND	2	ND	2	ND	ND	ND	2	2	ND	ND	ND	2	ND	ND	ND	1	18	ND	2	ND	ND	2
03409	3	2012-05-12	31	2	9	10	IV-10	ND	ND	169	71	2	1	30	12	2	2	2	ND	ND	ND	ND	ND	ND	2	ND	2	ND	2	ND	ND	ND	2	2	ND	ND	ND	2	ND	ND	ND	2	ND	ND	2	ND	ND	2
03410	3	2012-05-12	26	1	9	10	IV-7	51	2750	160	ND	2	2	ND	13	2	ND	2	ND	ND	ND	ND	ND	ND	2	ND	2	ND	2	ND	ND	ND	2	2	ND	ND	ND	2	ND	ND	ND	1	8	5	2	ND	ND	2
03411	2	2014-06-11	64	2	32	1	III-2	ND	ND	173	73	1	1	40	12	2	2	2	ND	2	ND	60	2	2	1	60	2	2	2	ND	2	ND	2	ND	ND	2	ND	2	ND	2	ND	1	59	5	2	ND	ND	2
03501	2	2012-05-14	24	2	9	0	IV-5	51	3200	169	62	2	2	ND	19	1	ND	2	ND	ND	ND	ND	ND	ND	2	ND	2	ND	2	ND	ND	ND	2	2	ND	ND	ND	2	ND	ND	ND	1	17	5	2	ND	ND	2
03502	3	2012-05-14	60	1	9	1	III-5	ND	ND	ND	ND	2	1	55	11	2	2	2	ND	2	ND	55	2	1	2	ND	2	ND	2	ND	2	ND	2	2	ND	2	ND	2	ND	2	ND	1	50	5	2	ND	ND	2
03503	2	2012-05-14	55	2	9	1	III-4	49	2700	169	ND	2	1	50	17	1	2	2	ND	2	ND	ND	2	ND	2	ND	2	ND	2	ND	2	ND	2	2	ND	2	ND	2	ND	2	ND	1	45	5	2	ND	ND	2
03601	2	2012-05-15	21	1	9	0	IV-10	50	3100	151	54	2	2	ND	12	2	2	2	ND	ND	ND	ND	ND	ND	2	ND	2	ND	2	ND	ND	ND	2	2	ND	ND	ND	2	ND	ND	ND	2	ND	ND	1	3	2	2
03602	3	2012-05-15	53	2	29	1	III-9	ND	ND	173	72	2	1	50	13	2	2	1	47	2	2	ND	2	ND	2	ND	2	ND	2	ND	2	ND	2	2	ND	2	ND	2	ND	ND	ND	1	33	5	2	ND	ND	2
03603	2	2012-05-15	51	1	9	1	III-8	ND	ND	147	ND	3	1	31	12	2	2	2	ND	2	ND	ND	2	ND	1	50	2	2	1	50	2	5	2	2	ND	2	ND	2	ND	ND	ND	1	42	5	2	ND	ND	2
03604	3	2012-05-15	24	2	9	4	IV-8	ND	ND	156	50	2	2	ND	15	2	ND	2	ND	ND	ND	ND	ND	ND	2	ND	2	ND	2	ND	ND	ND	2	2	ND	ND	ND	2	ND	ND	ND	1	18	2	1	5	2	2
03605	3	2012-05-15	23	1	9	4	IV-9	48	2280	152	54	2	1	19.2	11	2	ND	2	ND	ND	ND	ND	ND	ND	2	ND	2	ND	2	ND	ND	ND	2	2	ND	ND	ND	2	ND	ND	ND	1	6	5	2	ND	ND	2
03701	2	2012-05-19	19	1	9	0	IV-1	53	4725	164	59	2	2	ND	11	2	ND	2	ND	ND	ND	ND	ND	ND	2	ND	ND	ND	2	ND	ND	ND	2	2	ND	ND	ND	2	ND	ND	ND	1	18	5	1	2	5	2
03702	2	2012-05-19	66	1	9	2	II-3	ND	ND	155	68	2	1	50	12	2	2	2	ND	2	ND	ND	2	ND	2	ND	2	ND	2	ND	2	ND	2	2	ND	2	ND	1	45	1	2	1	60	2	2	ND	ND	2
03703	3	2012-05-19	63	1	9	11	II-5	ND	ND	ND	ND	2	1	40	13	2	2	2	ND	2	ND	ND	2	ND	2	ND	2	ND	2	ND	2	ND	2	2	ND	2	ND	2	ND	2	ND	1	25	5	2	ND	ND	2
03704	3	2012-05-19	48	1	9	1	III-4	ND	ND	162	59	2	1	29	12	2	1	2	ND	2	ND	ND	2	ND	2	ND	2	ND	2	ND	2	ND	2	2	ND	2	ND	2	ND	ND	ND	2	ND	ND	2	ND	ND	2
03705	2	2012-05-19	44	2	9	1	III-5	ND	ND	ND	ND	2	2	ND	12	2	2	2	ND	2	ND	ND	2	ND	1	42	2	2	2	ND	2	ND	2	2	ND	2	ND	2	ND	ND	ND	1	33	2	1	34	5	2
03706	2	2012-05-19	39	2	9	9	III-6	52	3475	179	97	2	1	35	13	2	2	2	ND	ND	ND	ND	2	ND	2	ND	2	ND	2	ND	ND	ND	2	2	ND	ND	ND	2	ND	ND	ND	2	ND	ND	2	ND	ND	2
03707	3	2012-05-19	30	2	9	9	III-8	ND	4750	185	115	2	1	29	17	1	2	2	ND	ND	ND	ND	ND	ND	2	ND	2	ND	2	ND	ND	ND	2	2	ND	ND	ND	2	ND	ND	ND	2	ND	ND	2	ND	ND	2
03708	3	2012-05-19	28	1	9	9	III-9	ND	4500	175	71	2	2	ND	14	2	2	2	ND	ND	ND	ND	ND	ND	2	ND	2	ND	2	ND	ND	ND	2	2	ND	ND	ND	2	ND	ND	ND	1	18	2	2	ND	ND	2
03801	2	2012-05-23	23	1	9	0	IV-5	50	2750	153	58	2	2	ND	11	2	ND	2	ND	ND	ND	ND	ND	ND	2	ND	2	ND	2	ND	ND	ND	2	2	ND	ND	ND	2	ND	ND	ND	2	ND	ND	2	ND	ND	2
03802	2	2012-05-23	51	1	9	1	III-7	ND	ND	152	ND	2	1	40	11	2	2	2	ND	2	ND	ND	2	ND	2	ND	2	ND	2	ND	2	ND	2	2	ND	2	ND	2	ND	ND	ND	1	38	5	2	ND	ND	2
03803	3	2012-05-23	27	1	9	4	IV-4	50	2500	150	ND	3	1	25	11	2	ND	2	ND	ND	ND	ND	ND	ND	2	ND	2	ND	2	ND	ND	ND	2	2	ND	ND	ND	2	ND	ND	ND	2	ND	ND	2	ND	ND	2
03804	2	2012-05-23	21	2	9	4	IV-6	50	2800	168	ND	2	2	ND	12	2	ND	2	ND	ND	ND	ND	ND	ND	2	ND	2	ND	2	ND	ND	ND	2	2	ND	ND	ND	2	ND	ND	ND	2	ND	ND	2	ND	ND	2
03901	2	2012-05-29	19	2	9	0	IV-9	ND	3500	ND	ND	2	2	ND	12	2	ND	2	ND	ND	ND	ND	ND	ND	2	ND	ND	ND	2	ND	ND	ND	2	2	ND	ND	ND	2	ND	ND	ND	1	8	5	1	9	5	2
03902	2	2012-05-29	59	1	9	1	III-7	ND	ND	ND	ND	3	1	42	11	2	2	2	ND	2	ND	ND	2	ND	2	ND	2	ND	2	ND	2	ND	2	2	ND	2	ND	2	ND	2	ND	1	57	ND	2	ND	ND	2
03903	3	2012-05-29	52	1	9	9	III-12	ND	ND	154	68	3	1	46	12	2	2	1	51	2	5	51	2	5	2	ND	2	ND	1	47	2	1	2	2	ND	2	ND	2	ND	ND	ND	1	40	5	2	ND	ND	2
04001	2	2012-06-02	23	1	5	0	III-7	ND	4100	ND	ND	2	2	ND	14	2	ND	2	ND	ND	ND	ND	ND	ND	2	ND	2	ND	2	ND	ND	ND	2	2	ND	ND	ND	2	ND	ND	ND	1	21	5	2	ND	ND	2
04002	2	2012-06-02	56	1	24	9	II-12	ND	ND	164	67	2	1	50	14	2	2	1	36	1	1	50	2	1	1	50	2	1	2	ND	2	ND	2	2	ND	2	ND	1	45	1	1	1	23	5	2	ND	ND	2
04003	2	2012-06-02	23	1	9	10	III-9	52	4050	ND	ND	2	2	ND	12	2	ND	2	ND	ND	ND	ND	ND	ND	2	ND	2	ND	2	ND	ND	ND	2	2	ND	ND	ND	2	ND	ND	ND	1	22	5	2	ND	ND	2
04004	3	2012-06-02	20	2	9	10	III-10	50	3700	ND	105	1	2	ND	13	2	ND	2	ND	ND	ND	ND	ND	ND	2	ND	2	ND	2	ND	ND	ND	2	2	ND	ND	ND	2	ND	ND	ND	1	9	5	2	ND	ND	2
04005	3	2014-02-24	72	2	9	9	II-11	ND	ND	171	74	2	1	40	14	2	2	2	ND	2	ND	ND	2	ND	1	40	2	ND	2	ND	2	ND	2	2	ND	2	ND	2	ND	2	ND	1	71	ND	2	ND	ND	2
04101	2	2012-06-04	19	2	9	0	IV-5	55	3500	173	73	2	2	ND	16	1	ND	2	ND	ND	ND	ND	ND	ND	2	ND	ND	ND	2	ND	ND	ND	2	2	ND	ND	ND	2	ND	ND	ND	2	ND	ND	1	3	5	2
04102	2	2012-06-04	56	2	9	1	III-6	ND	ND	ND	ND	2	1	50	14	2	2	1	50	2	5	ND	2	ND	1	50	2	5	2	ND	2	ND	2	2	ND	2	ND	2	ND	2	ND	1	50	5	2	ND	ND	2
04103	3	2012-06-04	46	1	9	1	III-7	ND	ND	159	65	2	1	42	14	2	2	2	ND	2	ND	ND	2	ND	2	ND	2	ND	2	ND	2	ND	2	2	ND	2	ND	2	ND	ND	ND	1	14	5	2	ND	ND	2
04104	3	2012-06-04	20	1	9	4	IV-6	ND	ND	ND	ND	2	2	ND	13	2	ND	2	ND	ND	ND	ND	ND	ND	2	ND	2	ND	2	ND	ND	ND	2	2	ND	ND	ND	2	ND	ND	ND	1	12	5	1	4	5	2
04201	2	2012-06-05	20	2	15	0	IV-5	50	3000	172	55	2	2	ND	13	2	ND	2	ND	ND	ND	ND	ND	ND	2	ND	2	ND	2	ND	ND	ND	2	2	ND	ND	ND	2	ND	ND	ND	1	16	4	2	ND	ND	2
04202	3	2012-06-05	47	1	20	1	III-8	ND	ND	ND	ND	2	1	40	13	2	2	2	ND	2	ND	ND	2	ND	2	ND	2	ND	2	ND	2	ND	2	2	ND	2	ND	2	ND	ND	ND	2	ND	ND	2	ND	ND	2
04203	2	2012-06-05	46	2	9	1	III-7	ND	3500	ND	ND	1	1	10	14	2	2	1	44	2	3	ND	2	ND	1	45	2	3	2	ND	2	ND	2	2	ND	2	ND	2	ND	ND	ND	1	10	5	2	ND	ND	2
04204	2	2012-06-05	23	2	15	4	IV-4	50	3500	ND	ND	3	1	21	15	2	ND	2	ND	ND	ND	ND	ND	ND	2	ND	2	ND	2	ND	ND	ND	2	2	ND	ND	ND	2	ND	ND	ND	2	ND	ND	2	ND	ND	2
04205	2	2013-10-18	49	1	15	9	III-1	ND	ND	142	70	2	1	26	11	2	2	2	ND	2	ND	ND	2	ND	1	38	2	1	2	ND	2	ND	2	2	ND	2	ND	2	ND	ND	ND	2	ND	ND	2	ND	ND	2
04206	2	2013-10-18	45	2	9	9	III-2	ND	ND	164	90	2	1	40	13	2	2	2	ND	2	ND	ND	2	ND	2	ND	2	ND	2	ND	2	ND	2	2	ND	2	ND	2	ND	ND	ND	2	ND	ND	2	ND	ND	2
04207	3	2013-10-18	43	2	9	9	III-3	ND	ND	168	120	2	1	37	18	1	2	2	ND	2	ND	ND	2	ND	1	43	2	4	2	ND	2	ND	2	2	ND	2	ND	2	ND	ND	ND	1	43	5	2	ND	ND	2
04208	2	2013-10-18	40	2	9	9	III-5	ND	ND	168	85	2	1	25	13	2	2	2	ND	2	ND	ND	2	ND	1	39	2	5	2	ND	2	ND	2	2	ND	2	ND	2	ND	ND	ND	2	ND	ND	2	ND	ND	2
04209	3	2013-10-18	36	2	9	9	III-6	ND	ND	173	70	2	1	30	18	1	2	1	29	1	ND	ND	2	ND	1	32	2	ND	2	ND	ND	ND	2	2	ND	ND	ND	2	ND	ND	ND	2	ND	ND	2	ND	ND	2
04210	3	2014-03-01	72	1	13	2	II-3	ND	ND	140	51	2	1	50	14	2	2	1	58	2	1	68	2	1	2	ND	2	ND	1	71	2	1	2	1	ND	2	ND	2	ND	2	ND	2	ND	ND	2	ND	ND	2
04301	2	2012-06-05	22	1	15	0	IV-1	ND	ND	160	75	3	2	ND	12	2	1	2	ND	ND	ND	ND	ND	ND	2	ND	2	ND	2	ND	ND	ND	2	2	ND	ND	ND	2	ND	ND	ND	1	10	5	2	ND	ND	2
04302	3	2012-06-05	46	1	20	1	III-7	ND	ND	ND	ND	2	1	40	11	2	2	2	ND	2	ND	ND	2	ND	2	ND	2	ND	2	ND	2	ND	2	2	ND	2	ND	2	ND	ND	ND	1	18	5	1	10	1	2
04303	3	2012-06-05	31	1	9	9	III-3	ND	ND	ND	ND	3	1	31	15	2	2	2	ND	ND	ND	ND	ND	ND	1	29	2	5	2	ND	ND	ND	2	2	ND	ND	ND	2	ND	ND	ND	2	ND	ND	2	ND	ND	2
04401	2	2012-06-06	20	1	9	0	III-5	ND	4100	159	58	3	2	ND	12	2	ND	2	ND	ND	ND	ND	ND	ND	2	ND	2	ND	2	ND	ND	ND	2	2	ND	ND	ND	2	ND	ND	ND	2	ND	ND	2	ND	ND	2
04402	3	2012-06-06	42	1	9	1	II-8	ND	ND	162	67	2	1	40	11	2	2	2	ND	2	ND	ND	2	ND	2	ND	2	ND	2	ND	2	ND	2	2	ND	2	ND	2	ND	ND	ND	1	40	5	2	ND	ND	2
04403	2	2012-06-06	42	2	9	1	II-9	ND	ND	167	88	2	1	40	10	2	2	2	ND	2	ND	ND	2	ND	1	30	2	5	2	ND	2	ND	2	2	ND	2	ND	2	ND	ND	ND	2	ND	ND	2	ND	ND	2
04404	3	2012-06-06	38	1	9	9	II-6	ND	ND	162	78	2	1	32	13	2	2	2	ND	ND	ND	ND	2	ND	2	ND	2	ND	2	ND	ND	ND	2	2	ND	ND	ND	2	ND	ND	ND	1	10	5	2	ND	ND	1	Cervix
04405	2	2012-06-06	22	2	9	4	III-4	51	3200	172	74.5	2	2	ND	12	2	2	2	ND	ND	ND	ND	ND	ND	2	ND	2	ND	2	ND	ND	ND	2	2	ND	ND	ND	2	ND	ND	ND	2	ND	ND	1	3	5	2
04501	2	2012-06-07	26	1	9	0	IV-3	ND	ND	162	55	2	2	ND	12	2	2	2	ND	ND	ND	ND	ND	ND	2	ND	2	ND	2	ND	ND	ND	2	2	ND	ND	ND	2	ND	ND	ND	2	ND	ND	2	ND	ND	2
04502	3	2012-06-07	56	1	20	1	III-7	ND	ND	155	67	2	1	50	14	2	2	2	ND	2	ND	ND	2	ND	2	ND	2	ND	2	ND	2	ND	2	2	ND	2	ND	2	ND	2	ND	2	ND	ND	2	ND	ND	2
04503	3	2012-06-07	24	1	9	4	IV-4	ND	3125	151	50	2	2	ND	12	2	ND	2	ND	ND	ND	ND	ND	ND	2	ND	2	ND	2	ND	ND	ND	2	2	ND	ND	ND	2	ND	ND	ND	1	19	5	2	ND	ND	2
04601	3	2012-06-09	29	2	9	0	IV-6	49	3225	ND	ND	2	2	ND	13	2	2	2	ND	ND	ND	ND	ND	ND	2	ND	2	ND	2	ND	ND	ND	2	2	ND	ND	ND	2	ND	ND	ND	2	ND	ND	2	ND	ND	2
04602	3	2012-06-09	60	2	9	1	III-5	ND	ND	168	ND	2	1	40	13	2	2	2	ND	2	ND	ND	2	ND	2	ND	2	ND	2	ND	2	ND	2	2	ND	2	ND	2	ND	2	ND	1	56	5	2	ND	ND	2
04603	3	2012-06-09	56	1	15	1	III-4	ND	ND	156	70	2	1	48	13	2	2	2	ND	2	ND	ND	2	ND	1	50	2	5	2	ND	2	ND	2	2	ND	2	ND	2	ND	2	ND	1	50	5	2	ND	ND	2
04604	3	2012-06-09	32	1	9	4	IV-3	48	1900	156	64.8	2	2	ND	11	2	2	2	ND	ND	ND	ND	ND	ND	2	ND	2	ND	2	ND	ND	ND	2	2	ND	ND	ND	2	ND	ND	ND	1	24	5	2	ND	ND	2
04605	3	2012-06-09	27	2	9	10	IV-8	ND	ND	172	64	2	2	ND	13	2	2	2	ND	ND	ND	ND	ND	ND	2	ND	2	ND	2	ND	ND	ND	2	2	ND	ND	ND	2	ND	ND	ND	2	ND	ND	2	ND	ND	2
04701	2	2012-06-14	20	2	9	0	IV-2	ND	ND	178	62.6	2	2	ND	12	2	ND	2	ND	ND	ND	ND	ND	ND	2	ND	2	ND	2	ND	ND	ND	2	2	ND	ND	ND	2	ND	ND	ND	2	ND	ND	1	3	5	2
04702	3	2012-06-14	53	1	9	1	III-6	ND	ND	ND	ND	2	1	47	12	2	2	2	ND	2	ND	ND	2	ND	2	ND	2	ND	2	ND	2	ND	2	2	ND	2	ND	2	ND	ND	ND	2	ND	ND	2	ND	ND	2
04703	2	2012-06-14	53	2	9	1	III-5	ND	ND	176	70	2	1	49	12	2	2	2	ND	2	ND	ND	2	ND	1	47	2	1	2	ND	2	ND	2	2	ND	2	ND	2	ND	ND	ND	1	50	5	2	ND	ND	2
04704	2	2012-06-14	18	1	9	4	IV-3	ND	3200	165	48	2	2	ND	11	2	2	2	ND	ND	ND	ND	ND	ND	2	ND	ND	ND	2	ND	ND	ND	2	2	ND	ND	ND	2	ND	ND	ND	2	ND	ND	2	ND	ND	2
04801	2	2012-06-22	19	2	9	0	IV-8	51	3900	172	62	2	2	ND	12	2	ND	2	ND	ND	ND	ND	ND	ND	2	ND	ND	ND	2	ND	ND	ND	2	2	ND	ND	ND	2	ND	ND	ND	2	ND	ND	2	ND	ND	2
04802	2	2012-06-22	61	1	20	1	III-10	ND	ND	164	74.5	2	1	59	13	2	2	2	ND	2	ND	45	2	2	1	61	2	5	2	ND	2	ND	2	2	ND	2	ND	2	ND	2	ND	1	45	2	2	ND	ND	2
04803	3	2012-06-22	37	1	20	4	IV-3	51	3300	161	56	2	2	ND	11	2	2	2	ND	ND	ND	ND	2	ND	2	ND	2	ND	2	ND	ND	ND	2	2	ND	ND	ND	2	ND	ND	ND	2	ND	ND	2	ND	ND	2
04804	3	2012-06-22	37	1	20	4	IV-4	ND	3700	ND	ND	2	2	ND	10	2	2	2	ND	ND	ND	ND	2	ND	2	ND	2	ND	2	ND	ND	ND	2	2	ND	ND	ND	2	ND	ND	ND	2	ND	ND	2	ND	ND	2
04805	2	2012-06-22	35	1	20	4	IV-5	51	3500	168	70	2	2	ND	16	1	ND	2	ND	ND	ND	ND	2	ND	2	ND	2	ND	2	ND	ND	ND	2	2	ND	ND	ND	2	ND	ND	ND	2	ND	ND	2	ND	ND	2
04806	2	2012-06-22	34	1	20	4	IV-6	ND	ND	165	60	2	2	ND	13	2	ND	2	ND	ND	ND	ND	ND	ND	2	ND	2	ND	2	ND	ND	ND	2	2	ND	ND	ND	2	ND	ND	ND	2	ND	ND	2	ND	ND	2
04901	2	2012-06-23	22	1	9	0	IV-2	40	2000	176	64	2	1	21	13	2	ND	2	ND	ND	ND	ND	ND	ND	2	ND	2	ND	2	ND	ND	ND	2	2	ND	ND	ND	2	ND	ND	ND	1	9	5	1	9	5	2
04902	3	2012-06-23	52	2	9	1	III-5	ND	ND	195	103	2	1	24	11	2	2	2	ND	2	ND	ND	2	ND	2	ND	2	ND	2	ND	2	ND	2	2	ND	2	ND	2	ND	ND	ND	1	24	5	2	ND	ND	2
04903	2	2012-06-23	48	1	9	1	III-6	ND	ND	166	73	2	1	43	10	2	2	2	ND	2	ND	ND	2	ND	2	ND	2	ND	2	ND	2	ND	2	2	ND	2	ND	2	ND	ND	ND	2	ND	ND	1	8	2	2
04904	2	2012-06-23	22	1	9	4	IV-3	40	1800	173	ND	2	2	ND	12	2	ND	2	ND	ND	ND	ND	ND	ND	2	ND	2	ND	2	ND	ND	ND	2	2	ND	ND	ND	2	ND	ND	ND	1	9	5	1	9	5	2
04905	2	2012-06-23	21	1	9	4	IV-4	50	3500	168	52	1	2	ND	10	2	2	2	ND	ND	ND	ND	ND	ND	2	ND	2	ND	2	ND	ND	ND	2	2	ND	ND	ND	2	ND	ND	ND	1	14	5	2	ND	ND	2
05001	2	2012-06-26	30	1	2	0	IV-3	48	2800	158	61	1	2	ND	13	2	ND	2	ND	ND	ND	ND	ND	ND	2	ND	2	ND	2	ND	ND	ND	2	2	ND	ND	ND	2	ND	ND	ND	1	19	5	2	ND	ND	2
05002	2	2012-06-26	59	2	27	1	III-4	ND	ND	167	57	2	1	45	11	2	2	2	ND	2	ND	ND	2	ND	2	ND	2	ND	2	ND	2	ND	2	2	ND	2	ND	2	ND	2	ND	1	28	2	2	ND	ND	2
05003	3	2012-06-26	52	1	9	1	III-3	ND	ND	148	74	2	1	38	13	2	2	2	ND	2	ND	ND	2	ND	2	ND	2	ND	2	ND	2	ND	2	2	ND	2	ND	2	ND	ND	ND	1	49	5	2	ND	ND	2
05004	3	2012-06-26	33	1	9	4	IV-1	49	2800	152	68	2	1	28	12	2	2	1	29	1	3	ND	ND	ND	1	25	2	3	2	ND	ND	ND	2	2	ND	ND	ND	2	ND	ND	ND	1	23	5	2	ND	ND	2
05005	2	2012-06-26	31	1	9	4	IV-2	51	2800	152	47	2	1	26	13	2	2	2	ND	ND	ND	ND	ND	ND	2	ND	2	ND	2	ND	ND	ND	2	2	ND	ND	ND	2	ND	ND	ND	1	28	5	2	ND	ND	2
05006	2	2012-06-26	28	2	2	4	IV-4	53	2900	169	78	1	1	25	14	2	2	2	ND	ND	ND	ND	ND	ND	2	ND	2	ND	2	ND	ND	ND	2	2	ND	ND	ND	2	ND	ND	ND	2	ND	ND	2	ND	ND	2
05101	2	2012-06-27	18	1	9	0	IV-2	52	3400	157	52	2	2	ND	12	2	ND	2	ND	ND	ND	ND	ND	ND	2	ND	ND	ND	2	ND	ND	ND	2	2	ND	ND	ND	2	ND	ND	ND	1	13	5	1	2	5	2
05102	2	2012-06-27	47	2	9	1	III-1	50	2900	168	73	2	1	45	11	2	1	2	ND	2	ND	ND	2	ND	2	ND	2	ND	2	ND	2	ND	2	2	ND	2	ND	2	ND	ND	ND	1	45	5	2	ND	ND	2
05103	2	2012-06-27	49	1	13	1	III-2	ND	ND	152	ND	2	1	44	10	2	1	2	ND	2	ND	ND	2	ND	1	47	2	5	2	ND	2	ND	2	2	ND	2	ND	2	ND	ND	ND	1	21	5	2	ND	ND	2
05104	2	2012-06-27	20	1	9	4	IV-1	51	3000	152	50	2	2	ND	15	2	ND	2	ND	ND	ND	ND	ND	ND	2	ND	2	ND	2	ND	ND	ND	2	2	ND	ND	ND	2	ND	ND	ND	1	8	1	1	2	5	2
05105	3	2013-10-31	86	1	9	3	I-3	ND	ND	165	75	2	1	40	13	2	2	2	ND	2	ND	ND	2	ND	1	80	2	5	1	82	2	5	1	2	78	2	5	2	ND	2	ND	1	70	5	2	ND	ND	2
05106	2	2013-10-31	82	2	11	2	II-3	ND	ND	172	74	2	1	50	13	2	2	2	ND	2	ND	82	2	5	2	ND	2	ND	2	ND	2	ND	1	2	79	2	4	2	ND	2	ND	1	76	5	2	ND	ND	2
05107	3	2013-10-31	68	1	9	2	II-4	ND	ND	148	63	2	1	60	13	2	2	2	ND	2	ND	ND	2	ND	1	30	2	5	1	50	2	5	2	2	ND	2	ND	2	ND	2	ND	1	25	5	2	ND	ND	2
05201	3	2012-07-02	23	1	9	0	IV-3	50	3600	160	53	2	2	ND	13	2	ND	2	ND	ND	ND	ND	ND	ND	2	ND	2	ND	2	ND	ND	ND	2	2	ND	ND	ND	2	ND	ND	ND	2	ND	ND	2	ND	ND	2
05202	3	2012-07-02	85	2	25	2	II-2	50	3100	168	67	2	1	45	14	2	2	2	ND	2	ND	70	2	1	2	ND	2	ND	2	ND	2	ND	2	2	ND	2	ND	1	20	1	ND	2	ND	ND	2	ND	ND	1	Skin
05203	3	2012-07-02	80	1	34	2	II-1	ND	ND	164	65	3	1	35	12	2	2	2	ND	2	ND	60	2	5	2	ND	2	ND	1	61	2	5	2	2	ND	2	ND	2	ND	2	ND	1	65	5	2	ND	ND	1	Breast
05204	3	2012-07-02	50	1	9	1	III-4	49	2800	156	56	2	1	30	12	2	2	2	ND	2	ND	ND	2	ND	2	ND	2	ND	2	ND	2	ND	2	2	ND	2	ND	2	ND	ND	ND	1	46	1	2	ND	ND	2
05205	3	2012-07-02	19	1	9	4	IV-4	51.1	4100	171	52	1	2	ND	13	2	2	2	ND	ND	ND	ND	ND	ND	2	ND	ND	ND	2	ND	ND	ND	2	2	ND	ND	ND	2	ND	ND	ND	1	10	5	2	ND	ND	2
05301	2	2012-07-03	19	2	1	0	IV-1	48	2800	170	96	2	2	ND	12	2	ND	2	ND	ND	ND	ND	ND	ND	2	ND	ND	ND	2	ND	ND	ND	2	2	ND	ND	ND	2	ND	ND	ND	1	12	5	2	ND	ND	2
05302	3	2012-07-03	85	1	9	2	II-6	ND	ND	141	61.8	2	1	18	13	2	1	2	ND	2	ND	ND	2	ND	2	ND	2	ND	2	ND	2	ND	1	2	77	2	5	2	ND	2	ND	1	46	5	2	ND	ND	2
05303	2	2012-07-03	46	2	9	9	III-6	ND	ND	159	68	2	1	25	13	2	2	1	38	1	2	ND	2	ND	2	ND	2	ND	2	ND	2	ND	2	2	ND	2	ND	2	ND	ND	ND	1	44	5	2	ND	ND	2
05304	2	2012-07-03	22	1	9	10	IV-3	ND	ND	152	56	2	1	15	12	2	ND	2	ND	ND	ND	ND	ND	ND	2	ND	2	ND	2	ND	ND	ND	2	2	ND	ND	ND	2	ND	ND	ND	1	12	5	1	5	5	2
05305	2	2013-11-09	51	1	9	1	III-2	ND	ND	150	60	2	1	40	12	2	2	1	46	2	5	ND	2	ND	1	50	2	5	2	ND	2	ND	2	2	ND	2	ND	2	ND	ND	ND	1	13	5	2	ND	ND	2
05306	2	2013-11-09	50	2	9	9	III-4	ND	ND	149	59	2	1	45	12	2	2	2	ND	2	ND	ND	2	ND	2	ND	2	ND	2	ND	2	ND	2	2	ND	2	ND	2	ND	ND	ND	1	12	5	2	ND	ND	2
05307	2	2013-11-09	49	2	9	9	III-5	ND	ND	162	60	2	1	27	12	2	ND	1	30	1	2	ND	2	ND	1	44	2	2	2	ND	2	ND	2	2	ND	2	ND	2	ND	ND	ND	1	26	5	2	ND	ND	2
05401	2	2012-07-08	57	1	9	0	III-2	ND	ND	160	80	2	1	12	ND	ND	1	2	ND	2	ND	ND	2	ND	2	ND	2	ND	2	ND	2	ND	2	2	ND	2	ND	2	ND	2	ND	1	37	1	2	ND	ND	2
05402	3	2012-07-08	78	1	22	1	II-2	ND	ND	ND	ND	2	1	30	ND	ND	2	2	ND	2	ND	41	2	1	2	ND	2	ND	2	ND	2	ND	2	1	ND	2	ND	2	ND	2	ND	2	ND	ND	2	ND	ND	2
05403	3	2012-07-08	49	2	9	4	III-5	ND	ND	180	86	2	1	40	ND	ND	2	2	ND	2	ND	ND	2	ND	2	ND	2	ND	2	ND	2	ND	2	2	ND	2	ND	2	ND	ND	ND	2	ND	ND	2	ND	ND	2
05404	3	2012-07-08	47	1	9	4	III-7	ND	ND	156	73	2	2	ND	ND	ND	2	1	42	2	1	ND	2	ND	2	ND	2	ND	2	ND	2	ND	2	2	ND	2	ND	2	ND	ND	ND	1	45	5	2	ND	ND	2
05405	2	2012-07-08	46	1	9	4	III-8	ND	ND	164	88	2	1	40	14	2	2	1	43	2	2	ND	2	ND	2	ND	2	ND	2	ND	2	ND	2	2	ND	2	ND	2	ND	ND	ND	1	45	5	2	ND	ND	2
05406	2	2012-07-08	39	1	9	4	III-11	ND	2000	152	57	2	2	ND	13	2	ND	2	ND	ND	ND	ND	2	ND	2	ND	2	ND	2	ND	ND	ND	2	2	ND	ND	ND	2	ND	ND	ND	2	ND	ND	2	ND	ND	2
05407	3	2012-07-08	35	1	9	5	IV-4	50	3500	162	65	2	1	13	12	2	ND	2	ND	ND	ND	ND	2	ND	2	ND	2	ND	2	ND	ND	ND	2	2	ND	ND	ND	2	ND	ND	ND	2	ND	ND	2	ND	ND	2
05408	2	2012-07-08	29	1	9	5	IV-5	49	3500	159	98	1	1	25	11	2	2	2	ND	ND	ND	ND	ND	ND	2	ND	2	ND	2	ND	ND	ND	2	2	ND	ND	ND	2	ND	ND	ND	1	6	5	2	ND	ND	2
05409	4	2012-07-08	28	2	9	8	IV-1	ND	ND	172	86	2	2	ND	15	2	2	2	ND	ND	ND	ND	ND	ND	2	ND	2	ND	2	ND	ND	ND	2	2	ND	ND	ND	2	ND	ND	ND	2	ND	ND	2	ND	ND	2
05410	3	2012-07-08	27	1	9	8	IV-11	54	3800	155	62	2	2	ND	12	2	ND	2	ND	ND	ND	ND	ND	ND	2	ND	2	ND	2	ND	ND	ND	2	2	ND	ND	ND	2	ND	ND	ND	1	12	5	2	ND	ND	2
05411	2	2012-07-08	25	2	9	5	IV-6	52	4000	178	95	1	1	12	14	2	ND	2	ND	ND	ND	ND	ND	ND	2	ND	2	ND	2	ND	ND	ND	2	2	ND	ND	ND	2	ND	ND	ND	2	ND	ND	2	ND	ND	2
05412	3	2012-07-08	20	2	13	8	IV-12	56	3000	175	97	2	2	ND	13	2	ND	2	ND	ND	ND	ND	ND	ND	2	ND	2	ND	2	ND	ND	ND	2	2	ND	ND	ND	2	ND	ND	ND	1	17	5	1	2	5	2
05413	2	2012-07-08	18	2	9	8	IV-8	38	2400	184	82	2	2	ND	16	1	ND	2	ND	ND	ND	ND	ND	ND	2	ND	ND	ND	2	ND	ND	ND	2	2	ND	ND	ND	2	ND	ND	ND	2	ND	ND	1	2	5	2
05501	2	2012-07-15	24	2	9	0	IV-8	ND	ND	170	87	1	2	ND	13	2	ND	2	ND	ND	ND	14	1	1	1	14	1	1	2	ND	ND	ND	2	2	ND	ND	ND	2	ND	ND	ND	2	ND	ND	2	ND	ND	2
05502	2	2012-07-15	44	1	30	1	III-6	ND	ND	150	53	2	1	40	12	2	2	2	ND	2	ND	36	2	4	2	ND	2	ND	2	ND	2	ND	2	2	ND	2	ND	2	ND	ND	ND	2	ND	ND	2	ND	ND	2
05503	3	2012-07-15	36	1	9	10	IV-6	ND	ND	156	80	2	2	ND	13	2	2	2	ND	ND	ND	ND	2	ND	2	ND	2	ND	2	ND	ND	ND	2	2	ND	ND	ND	2	ND	ND	ND	1	16	5	2	ND	ND	2
05601	2	2012-07-15	46	1	9	0	III-6	ND	900	155	74	2	1	25	12	2	2	2	ND	2	ND	46	2	5	2	ND	2	ND	2	ND	2	ND	2	2	ND	2	ND	2	ND	ND	ND	1	46	5	2	ND	ND	2
05602	3	2012-07-15	75	1	9	1	II-7	ND	ND	153	101	2	1	25	10	2	2	1	50	2	1	70	2	1	2	ND	2	ND	2	ND	2	ND	2	2	ND	2	ND	2	ND	2	ND	2	ND	ND	2	ND	ND	2
05603	3	2012-07-15	46	1	9	4	III-7	ND	1200	163	71	2	1	20	11	2	2	2	ND	2	ND	ND	2	ND	2	ND	2	ND	2	ND	2	ND	2	2	ND	2	ND	2	ND	ND	ND	1	8	1	1	5	1	2
05701	2	2012-07-19	19	2	15	0	IV-9	ND	3500	176	67	2	2	ND	14	2	ND	2	ND	ND	ND	ND	ND	ND	2	ND	ND	ND	2	ND	ND	ND	2	2	ND	ND	ND	2	ND	ND	ND	2	ND	ND	1	2	4	2
05702	2	2012-07-19	77	1	9	2	II-1	ND	ND	153	57	2	2	ND	11	2	2	1	62	2	3	71	2	3	1	72	2	3	1	71	2	3	2	1	ND	2	ND	2	ND	2	ND	2	ND	ND	2	ND	ND	2
05703	3	2012-07-19	69	2	9	2	II-6	ND	ND	170	95	2	1	50	15	2	2	2	ND	2	ND	ND	2	ND	2	ND	2	ND	2	ND	2	ND	2	1	ND	2	ND	2	ND	2	ND	1	50	5	2	ND	ND	2
05704	3	2012-07-19	49	2	9	1	III-8	ND	ND	172	98	2	1	45	12	2	2	2	ND	2	ND	ND	2	ND	2	ND	2	ND	2	ND	2	ND	2	2	ND	2	ND	2	ND	ND	ND	1	47	5	2	ND	ND	2
05705	2	2012-07-19	48	1	9	1	III-7	ND	ND	156	72	1	1	35	12	2	2	1	44	2	5	ND	2	ND	2	ND	2	ND	2	ND	2	ND	2	2	ND	2	ND	2	ND	ND	ND	1	44	5	2	ND	ND	2
05706	2	2012-07-19	29	1	9	4	IV-8	ND	3500	160	67	2	2	ND	11	2	1	2	ND	ND	ND	ND	ND	ND	2	ND	2	ND	2	ND	ND	ND	2	2	ND	ND	ND	2	ND	ND	ND	2	ND	ND	1	2	5	2
05801	2	2012-07-19	19	2	9	0	IV-7	ND	ND	174	72	1	2	ND	12	2	2	2	ND	ND	ND	ND	ND	ND	2	ND	ND	ND	2	ND	ND	ND	2	2	ND	ND	ND	2	ND	ND	ND	1	12	5	1	9	5	2
05802	2	2012-07-19	44	2	29	1	III-8	ND	ND	163	68	1	2	ND	12	2	2	2	ND	2	ND	ND	2	ND	2	ND	2	ND	2	ND	2	ND	2	2	ND	2	ND	2	ND	ND	ND	2	ND	ND	2	ND	ND	2
05803	3	2012-07-19	43	1	9	9	III-1	ND	ND	142	ND	2	2	ND	12	2	2	2	ND	2	ND	ND	2	ND	2	ND	2	ND	2	ND	2	ND	2	2	ND	2	ND	2	ND	ND	ND	2	ND	ND	2	ND	ND	2
05804	3	2012-07-19	40	1	9	9	III-2	ND	ND	144	57	2	1	40	14	2	2	2	ND	2	ND	ND	2	ND	2	ND	2	ND	2	ND	2	ND	2	2	ND	2	ND	2	ND	ND	ND	2	ND	ND	2	ND	ND	2
05805	3	2012-07-19	38	1	9	9	III-3	ND	ND	149	74	1	2	ND	13	2	2	2	ND	ND	ND	ND	2	ND	2	ND	2	ND	2	ND	ND	ND	2	2	ND	ND	ND	2	ND	ND	ND	1	36	5	2	ND	ND	2
05806	3	2012-07-19	33	1	9	9	III-5	ND	ND	148	59.8	1	2	ND	11	2	2	2	ND	ND	ND	ND	ND	ND	2	ND	2	ND	2	ND	ND	ND	2	2	ND	ND	ND	2	ND	ND	ND	2	ND	ND	2	ND	ND	2
05807	3	2012-07-19	27	1	9	9	III-6	ND	ND	150	100	1	2	ND	12	2	ND	2	ND	ND	ND	ND	ND	ND	2	ND	2	ND	2	ND	ND	ND	2	2	ND	ND	ND	2	ND	ND	ND	2	ND	ND	2	ND	ND	2
05808	2	2012-07-19	19	2	9	4	IV-6	ND	ND	163	58	2	2	ND	13	2	ND	2	ND	ND	ND	ND	ND	ND	2	ND	ND	ND	2	ND	ND	ND	2	2	ND	ND	ND	2	ND	ND	ND	2	ND	ND	2	ND	ND	2
05809	2	2013-11-08	47	1	29	9	III-10	ND	ND	155	47	2	1	42	17	1	2	2	ND	2	ND	ND	2	ND	2	ND	2	ND	2	ND	2	ND	2	2	ND	2	ND	2	ND	ND	ND	1	47	5	2	ND	ND	2
05901	2	2012-07-21	49	1	9	0	III-2	ND	ND	156	68	2	1	45	13	2	1	2	ND	2	ND	ND	2	ND	2	ND	2	ND	2	ND	2	ND	2	2	ND	2	ND	2	ND	ND	ND	2	ND	ND	2	ND	ND	2
05902	3	2012-07-21	78	1	9	1	II-2	ND	4000	155	65	2	1	42	13	2	1	1	74	2	1	60	2	1	1	76	2	1	2	ND	2	ND	1	1	77	2	1	2	ND	2	ND	1	68	1	1	6	1	2
05903	3	2012-07-21	48	1	9	4	III-3	50	3200	166	84	1	1	36	13	2	1	2	ND	2	ND	ND	2	ND	2	ND	2	ND	2	ND	2	ND	2	2	ND	2	ND	2	ND	ND	ND	1	13	5	2	ND	ND	2
05904	3	2012-07-21	43	1	9	4	III-6	ND	ND	157	60	2	1	41	12	2	1	2	ND	2	ND	ND	2	ND	2	ND	2	ND	2	ND	2	ND	2	2	ND	2	ND	2	ND	ND	ND	1	41	5	1	9	5	2
05905	3	2012-07-21	37	2	9	4	III-8	ND	ND	176	105	1	2	ND	13	2	2	2	ND	ND	ND	ND	2	ND	2	ND	2	ND	2	ND	ND	ND	2	2	ND	ND	ND	2	ND	ND	ND	1	14	5	2	ND	ND	2
05906	3	2012-07-21	22	2	9	5	IV-1	51	3305	176	58	2	2	ND	13	2	ND	2	ND	ND	ND	ND	ND	ND	2	ND	2	ND	2	ND	ND	ND	2	2	ND	ND	ND	2	ND	ND	ND	2	ND	ND	1	2	5	2
05907	2	2012-07-21	18	1	9	5	IV-2	52	3400	165	60	1	2	ND	13	2	ND	2	ND	ND	ND	ND	ND	ND	2	ND	ND	ND	2	ND	ND	ND	2	2	ND	ND	ND	2	ND	ND	ND	1	14	5	1	2	5	2
06001	2	2012-07-25	48	2	9	0	III-2	ND	ND	180	109	3	1	33	12	2	2	2	ND	2	ND	45	2	5	1	47	2	5	2	ND	2	ND	2	2	ND	2	ND	2	ND	ND	ND	1	18	5	1	18	5	2
06002	2	2012-07-25	40	1	9	4	III-5	ND	ND	159	54	2	2	ND	13	2	2	2	ND	2	ND	ND	2	ND	2	ND	2	ND	2	ND	2	ND	2	2	ND	2	ND	2	ND	ND	ND	2	ND	ND	2	ND	ND	2
06101	2	2012-07-28	34	2	9	0	III-5	ND	2800	164	80	2	1	32	13	2	2	2	ND	ND	ND	ND	ND	ND	1	29	2	4	2	ND	ND	ND	2	2	ND	ND	ND	2	ND	ND	ND	2	ND	ND	2	ND	ND	2
06102	3	2012-07-28	61	1	16	1	II-8	ND	ND	154	63	2	1	33	12	2	2	2	ND	2	ND	57	2	5	2	ND	2	ND	1	61	2	5	2	2	ND	2	ND	2	ND	2	ND	1	40	5	2	ND	ND	2
06103	2	2012-07-28	27	1	9	4	III-6	ND	2700	165	83	2	2	ND	13	2	ND	2	ND	ND	ND	ND	ND	ND	2	ND	2	ND	2	ND	ND	ND	2	2	ND	ND	ND	2	ND	ND	ND	1	23	5	2	ND	ND	2
06104	2	2014-06-23	61	2	9	1	II-9	ND	ND	182	93.5	2	1	47	16	1	2	1	47	2	5	ND	2	ND	1	40	2	5	2	ND	2	ND	1	2	61	2	5	2	ND	2	ND	1	57	ND	2	ND	ND	2
06201	2	2012-07-31	20	1	9	0	III-5	55	3500	163	55	2	2	ND	13	2	ND	2	ND	ND	ND	ND	ND	ND	2	ND	2	ND	2	ND	ND	ND	2	2	ND	ND	ND	2	ND	ND	ND	2	ND	ND	2	ND	ND	2
06202	3	2012-07-31	55	1	32	9	II-11	ND	ND	165	96	1	1	10	12	2	2	1	54	2	5	49	2	5	1	55	2	5	2	ND	2	ND	2	2	ND	2	ND	2	ND	2	ND	1	39	5	2	ND	ND	2
06203	3	2012-07-31	49	1	15	1	II-9	ND	ND	161	80	1	2	ND	14	2	2	1	48	2	4	ND	2	ND	2	ND	2	ND	2	ND	2	ND	2	2	ND	2	ND	2	ND	ND	ND	2	ND	ND	2	ND	ND	2
06204	2	2012-07-31	49	2	9	1	II-8	ND	ND	174	90	2	1	30	12	2	2	2	ND	2	ND	ND	2	ND	2	ND	2	ND	2	ND	2	ND	2	2	ND	2	ND	2	ND	ND	ND	2	ND	ND	2	ND	ND	2
06205	3	2012-07-31	47	1	15	9	II-13	ND	ND	151	73.5	1	2	ND	15	2	2	1	39	1	4	ND	2	ND	2	ND	2	ND	1	46	2	4	2	2	ND	2	ND	2	ND	ND	ND	1	14	4	2	ND	ND	2
06206	2	2012-07-31	25	1	9	4	III-4	61	3600	169	68	2	2	ND	12	2	ND	2	ND	ND	ND	ND	ND	ND	2	ND	2	ND	2	ND	ND	ND	2	2	ND	ND	ND	2	ND	ND	ND	1	24	5	2	ND	ND	2
06301	2	2012-09-14	33	2	9	0	III-3	ND	3100	162	62	2	2	ND	14	2	ND	2	ND	ND	ND	ND	ND	ND	2	ND	2	ND	2	ND	ND	ND	2	2	ND	ND	ND	2	ND	ND	ND	2	ND	ND	2	ND	ND	2
06302	2	2012-09-14	56	1	21	9	II-8	ND	ND	155	68	3	1	50	12	2	2	2	ND	2	ND	ND	2	ND	2	ND	2	ND	2	ND	2	ND	2	2	ND	2	ND	2	ND	2	ND	2	ND	ND	2	ND	ND	2
06303	2	2012-09-14	55	1	16	1	II-10	ND	ND	150	52	2	1	50	13	2	2	2	ND	2	ND	ND	2	ND	2	ND	2	ND	2	ND	2	ND	2	2	ND	2	ND	2	ND	2	ND	2	ND	ND	2	ND	ND	2
06304	3	2013-07-04	35	1	9	4	III-2	ND	ND	156	64	2	2	ND	ND	ND	2	2	ND	ND	ND	ND	2	ND	2	ND	2	ND	2	ND	ND	ND	2	2	ND	ND	ND	2	ND	ND	ND	2	ND	ND	2	ND	ND	2
06401	2	2012-09-21	20	1	9	0	IV-6	53	2600	158	81	3	2	ND	12	2	ND	2	ND	ND	ND	ND	ND	ND	2	ND	2	ND	2	ND	ND	ND	2	2	ND	ND	ND	2	ND	ND	ND	1	6	5	2	ND	ND	2
06402	3	2012-09-21	76	2	9	2	II-4	ND	2500	165	ND	2	1	60	17	1	2	1	59	2	1	60	2	1	2	ND	2	ND	2	ND	2	ND	1	2	66	2	1	2	ND	2	ND	1	50	1	2	ND	ND	2
06403	3	2012-09-21	71	1	13	2	II-5	50	2500	148	60	2	1	30	13	2	2	2	ND	2	ND	45	2	1	2	ND	2	ND	2	ND	2	ND	2	2	ND	2	ND	2	ND	2	ND	1	30	5	2	ND	ND	2
06404	2	2012-09-21	48	1	9	1	III-6	53	2800	150	69	2	1	45	9	2	2	2	ND	2	ND	ND	2	ND	2	ND	2	ND	2	ND	2	ND	2	2	ND	2	ND	2	ND	ND	ND	1	45	5	2	ND	ND	2
06405	3	2012-09-21	48	2	9	1	III-5	50	2800	165	78	2	1	30	14	2	2	2	ND	2	ND	ND	2	ND	1	35	2	1	2	ND	2	ND	2	2	ND	2	ND	2	ND	ND	ND	1	18	1	2	ND	ND	2
06406	2	2012-09-21	39	1	9	7	III-4	ND	ND	ND	76	2	1	30	11	2	2	2	ND	ND	ND	ND	2	ND	2	ND	2	ND	2	ND	ND	ND	2	2	ND	ND	ND	2	ND	ND	ND	1	20	5	2	ND	ND	2
06501	2	2012-09-22	20	1	9	0	IV-1	49	3000	165	61	2	2	ND	13	2	ND	2	ND	ND	ND	ND	ND	ND	2	ND	2	ND	2	ND	ND	ND	2	2	ND	ND	ND	2	ND	ND	ND	2	ND	ND	2	ND	ND	2
06502	2	2012-09-22	63	1	9	11	II-8	ND	ND	ND	ND	2	1	55	11	2	2	2	ND	2	ND	61	2	ND	2	ND	2	ND	2	ND	2	ND	2	2	ND	2	ND	2	ND	2	ND	1	60	5	2	ND	ND	2
06503	2	2012-09-22	42	1	9	1	III-8	ND	ND	157	63	2	2	ND	11	2	2	2	ND	2	ND	ND	2	ND	2	ND	2	ND	2	ND	2	ND	2	2	ND	2	ND	2	ND	ND	ND	2	ND	ND	2	ND	ND	2
06504	3	2014-03-02	77	2	6	2	II-6	ND	ND	165	66	2	1	50	35	1	2	2	ND	2	ND	ND	2	ND	2	ND	2	ND	2	ND	2	ND	2	2	ND	2	ND	2	ND	2	ND	2	ND	ND	2	ND	ND	2
06505	3	2014-03-02	41	1	9	9	III-10	ND	ND	165	76	1	1	38	11	2	2	2	ND	2	ND	ND	2	ND	2	ND	2	ND	2	ND	2	ND	2	2	ND	2	ND	2	ND	ND	ND	2	ND	ND	2	ND	ND	2
06601	2	2012-09-22	21	2	15	0	IV-9	53	3810	170	76	2	2	ND	13	2	ND	2	ND	ND	ND	ND	ND	ND	2	ND	2	ND	2	ND	ND	ND	2	2	ND	ND	ND	2	ND	ND	ND	1	12	5	1	10	5	2
06602	3	2012-09-22	53	2	9	1	III-7	ND	ND	173	94	3	1	25	13	2	2	2	ND	2	ND	ND	2	ND	2	ND	2	ND	2	ND	2	ND	2	2	ND	2	ND	2	ND	ND	ND	2	ND	ND	2	ND	ND	2
06603	2	2012-09-22	50	1	21	1	III-8	ND	ND	159	69	1	1	45	13	2	2	2	ND	2	ND	45	2	3	2	ND	2	ND	2	ND	2	ND	2	2	ND	2	ND	2	ND	ND	ND	2	ND	ND	2	ND	ND	2
06701	1	2013-09-22	20	2	15	0	III-3	50	3750	179	80	1	1	18	12	2	ND	2	ND	ND	ND	ND	ND	ND	2	ND	2	ND	2	ND	ND	ND	2	2	ND	ND	ND	2	ND	ND	ND	1	18	5	1	3	5	2
06702	2	2012-10-18	21	1	15	10	III-8	ND	ND	155	75	2	2	ND	11	2	1	2	ND	ND	ND	ND	ND	ND	2	ND	2	ND	2	ND	ND	ND	2	2	ND	ND	ND	2	ND	ND	ND	2	ND	ND	1	5	5	2
06703	2	2012-10-18	23	1	15	4	III-2	ND	3750	164	80	2	1	10	11	2	ND	2	ND	ND	ND	ND	ND	ND	2	ND	2	ND	2	ND	ND	ND	2	2	ND	ND	ND	2	ND	ND	ND	2	ND	ND	2	ND	ND	2
06704	2	2012-10-18	43	2	15	9	II-7	ND	ND	170	72	1	1	33	14	2	2	2	ND	2	ND	ND	2	ND	2	ND	2	ND	2	ND	2	ND	2	2	ND	2	ND	2	ND	ND	ND	2	ND	ND	2	ND	ND	2
06705	2	2012-10-18	51	1	9	1	II-2	ND	ND	152	72	2	1	50	11	2	1	1	37	1	3	ND	2	ND	2	ND	2	ND	2	ND	2	ND	2	2	ND	2	ND	2	ND	ND	ND	2	ND	ND	2	ND	ND	2
06706	2	2012-10-18	52	2	15	9	II-6	ND	ND	172	54	1	1	20	13	2	2	2	ND	2	ND	ND	2	ND	2	ND	2	ND	2	ND	2	ND	2	2	ND	2	ND	2	ND	ND	ND	1	45	5	2	ND	ND	2
06707	2	2012-10-18	53	1	15	9	II-5	ND	ND	153	51	2	1	48	12	2	2	2	ND	2	ND	ND	2	ND	2	ND	2	ND	2	ND	2	ND	2	2	ND	2	ND	2	ND	ND	ND	1	45	5	2	ND	ND	2
06708	2	2012-10-18	56	1	9	9	II-4	ND	ND	160	68	1	1	45	11	2	2	2	ND	2	ND	54	2	3	1	54	2	3	1	56	2	3	2	2	ND	2	ND	2	ND	2	ND	1	54	5	2	ND	ND	2
06709	2	2012-10-18	57	2	15	1	II-3	ND	ND	168	80	2	1	30	11	2	2	2	ND	2	ND	57	2	3	2	ND	2	ND	2	ND	2	ND	2	2	ND	2	ND	1	30	1	4	1	56	5	2	ND	ND	2
06710	2	2012-10-18	75	1	15	2	I-3	ND	ND	154	55	1	1	40	13	2	2	2	ND	2	ND	63	2	1	2	ND	2	ND	1	62	2	1	2	2	ND	2	ND	1	69	2	1	1	70	5	2	ND	ND	1	Breast, Uterus
06711	2	2012-10-18	80	2	15	2	I-2	ND	ND	166	61.5	2	1	50	13	2	2	2	ND	2	ND	ND	2	ND	2	ND	2	ND	2	ND	2	ND	1	1	70	2	5	2	ND	2	ND	1	70	5	2	ND	ND	2
06712	1	2013-09-22	25	2	15	4	III-1	49	3000	168	80	1	2	ND	12	2	2	2	ND	ND	ND	ND	ND	ND	2	ND	2	ND	2	ND	ND	ND	2	2	ND	ND	ND	2	ND	ND	ND	1	24	5	1	3	5	2
06801	1	2012-11-07	22	2	9	0	IV-4	ND	1800	174	72	1	2	ND	12	2	ND	2	ND	ND	ND	ND	ND	ND	2	ND	2	ND	2	ND	ND	ND	2	2	ND	ND	ND	2	ND	ND	ND	1	21	5	1	3	5	2
06802	2	2012-11-07	56	2	9	1	III-7	ND	ND	163	63	2	1	45	12	2	2	2	ND	2	ND	ND	2	ND	2	ND	2	ND	2	ND	2	ND	2	2	ND	2	ND	2	ND	2	ND	2	ND	ND	2	ND	ND	2
06803	2	2012-11-07	52	1	9	1	III-6	ND	ND	160	52	2	1	45	14	2	2	2	ND	2	ND	ND	2	ND	2	ND	2	ND	2	ND	2	ND	2	2	ND	2	ND	2	ND	ND	ND	1	9	5	2	ND	ND	2
06804	3	2012-11-07	20	2	9	4	IV-6	ND	3000	172	84	1	2	ND	14	2	2	2	ND	ND	ND	ND	ND	ND	2	ND	2	ND	2	ND	ND	ND	2	2	ND	ND	ND	2	ND	ND	ND	1	18	5	1	3	5	2
06805	2	2013-09-22	85	2	16	2	II-4	ND	ND	172	52	2	1	50	13	2	2	2	ND	2	ND	ND	2	ND	2	ND	2	ND	2	ND	2	ND	1	1	83	2	1	1	54	1	1	1	83	1	2	ND	ND	2
06806	3	2013-09-22	80	1	16	2	II-3	ND	ND	ND	ND	4	1	60	ND	ND	ND	2	ND	2	ND	78	2	5	2	ND	2	ND	2	ND	2	ND	2	1	ND	2	ND	1	69	2	1	1	80	ND	2	ND	ND	2
06807	3	2013-09-22	30	2	9	4	IV-2	53	3500	168	71	1	2	ND	16	1	1	2	ND	ND	ND	ND	ND	ND	2	ND	2	ND	2	ND	ND	ND	2	2	ND	ND	ND	2	ND	ND	ND	1	19	5	2	ND	ND	2
06808	2	2013-09-22	29	1	9	4	IV-3	52	2900	160	58	2	1	8	11	2	ND	2	ND	ND	ND	ND	ND	ND	2	ND	2	ND	2	ND	ND	ND	2	2	ND	ND	ND	2	ND	ND	ND	1	20	5	2	ND	ND	2
06809	2	2013-09-22	22	1	9	4	IV-5	ND	1700	159	51	2	2	ND	12	2	ND	2	ND	ND	ND	ND	ND	ND	2	ND	2	ND	2	ND	ND	ND	2	2	ND	ND	ND	2	ND	ND	ND	1	11	5	1	9	5	2
06901	2	2012-11-12	25	1	9	0	III-8	60	3750	150	52	3	2	ND	9	2	ND	2	ND	ND	ND	ND	ND	ND	2	ND	2	ND	2	ND	ND	ND	2	2	ND	ND	ND	2	ND	ND	ND	2	ND	ND	2	ND	ND	2
06902	2	2012-11-12	70	2	9	1	II-5	ND	ND	162	57	3	1	49	18	1	2	2	ND	2	ND	ND	2	ND	1	69	2	1	2	ND	2	ND	1	1	60	2	1	2	ND	2	ND	1	60	1	2	ND	ND	2
06903	3	2012-11-12	61	1	9	1	II-6	ND	ND	142	62	1	1	40	11	2	2	1	45	2	1	35	2	1	1	55	2	1	2	ND	2	ND	2	1	ND	2	ND	2	ND	2	ND	1	60	1	2	ND	ND	1	Renal
06904	3	2012-11-12	42	2	9	4	III-4	ND	ND	164	100	1	1	30	12	2	2	1	37	1	1	37	2	1	1	37	2	1	2	ND	2	ND	2	2	ND	2	ND	1	39	1	1	1	40	1	1	30	5	2
06905	3	2012-11-12	41	1	9	4	III-5	ND	3200	150	53	4	1	30	13	2	2	2	ND	2	ND	ND	2	ND	1	35	2	1	2	ND	2	ND	2	2	ND	2	ND	2	ND	ND	ND	2	ND	ND	2	ND	ND	2
06906	3	2012-11-12	37	1	9	4	III-7	ND	3150	152	65	2	1	32	12	2	1	2	ND	ND	ND	ND	2	ND	2	ND	2	ND	2	ND	ND	ND	2	2	ND	ND	ND	2	ND	ND	ND	2	ND	ND	2	ND	ND	2
07001	2	2012-11-15	33	2	9	0	III-6	ND	ND	175	76	2	1	32	14	2	2	2	ND	ND	ND	ND	ND	ND	2	ND	2	ND	2	ND	ND	ND	2	2	ND	ND	ND	2	ND	ND	ND	2	ND	ND	2	ND	ND	2
07002	2	2012-11-15	75	1	16	1	II-3	ND	ND	145	75	2	1	66	15	2	2	2	ND	2	ND	60	2	5	2	ND	2	ND	2	ND	2	ND	2	2	ND	2	ND	2	ND	2	ND	1	70	5	2	ND	ND	2
07003	2	2012-11-15	74	2	ND	1	II-2	ND	ND	162	70	2	1	70	17	1	2	1	69	2	5	39	2	5	2	ND	2	ND	2	ND	2	ND	1	1	65	2	5	2	ND	2	ND	1	45	5	2	ND	ND	2
07004	3	2014-03-03	44	2	9	4	III-2	ND	ND	167	68	2	2	ND	14	2	2	2	ND	2	ND	ND	2	ND	2	ND	2	ND	2	ND	2	ND	2	2	ND	2	ND	2	ND	ND	ND	2	ND	ND	2	ND	ND	2
07101	2	2012-11-21	20	1	9	0	III-4	51	3500	164	60	2	2	ND	13	2	ND	2	ND	ND	ND	ND	ND	ND	2	ND	2	ND	2	ND	ND	ND	2	2	ND	ND	ND	2	ND	ND	ND	1	19	5	2	ND	ND	2
07102	3	2012-11-21	53	1	21	1	II-3	ND	ND	155	83	2	1	50	12	2	1	2	ND	2	ND	45	2	2	2	ND	2	ND	2	ND	2	ND	2	2	ND	2	ND	2	ND	ND	ND	2	ND	ND	2	ND	ND	2
07201	2	2012-11-28	21	2	9	0	IV-3	ND	3500	169	72	1	2	ND	14	2	ND	2	ND	ND	ND	ND	ND	ND	2	ND	2	ND	2	ND	ND	ND	2	2	ND	ND	ND	2	ND	ND	ND	2	ND	ND	2	ND	ND	2
07202	3	2012-11-28	54	1	9	9	III-9	ND	ND	ND	44	2	1	52	12	2	2	2	ND	2	ND	ND	2	ND	2	ND	2	ND	2	ND	2	ND	2	2	ND	2	ND	2	ND	ND	ND	1	54	1	2	ND	ND	2
07203	3	2012-11-28	45	1	9	1	III-4	ND	ND	162	75	3	1	40	12	2	2	2	ND	2	ND	ND	2	ND	2	ND	2	ND	2	ND	2	ND	2	2	ND	2	ND	2	ND	ND	ND	2	ND	ND	2	ND	ND	2
07204	3	2013-11-28	70	2	9	2	II-2	ND	ND	168	105	2	1	30	16	1	2	2	ND	2	ND	ND	2	ND	2	ND	2	ND	2	ND	2	ND	1	2	60	2	5	2	ND	2	ND	1	70	3	2	ND	ND	2
07205	2	2013-11-28	70	1	9	2	II-3	ND	ND	110	68	2	1	60	13	2	2	2	ND	2	ND	60	2	5	2	ND	2	ND	2	ND	2	ND	2	2	ND	2	ND	2	ND	2	ND	2	ND	ND	2	ND	ND	2
07206	3	2013-11-28	44	1	9	9	III-2	ND	3500	175	80	2	1	43	14	2	2	2	ND	2	ND	ND	2	ND	2	ND	2	ND	2	ND	2	ND	2	2	ND	2	ND	2	ND	ND	ND	2	ND	ND	2	ND	ND	2
07301	2	2012-11-29	20	1	9	0	III-2	49	2950	163	65	2	2	ND	16	1	ND	2	ND	ND	ND	ND	ND	ND	2	ND	2	ND	2	ND	ND	ND	2	2	ND	ND	ND	2	ND	ND	ND	2	ND	ND	1	6	5	2
07302	3	2012-11-29	53	1	9	11	I-6	ND	ND	140	63	1	1	48	13	2	2	1	48	2	4	45	2	4	2	ND	2	ND	2	ND	2	ND	2	2	ND	2	ND	2	ND	ND	ND	2	ND	ND	2	ND	ND	2
07303	1	2012-11-29	42	2	9	1	II-6	ND	ND	170	83	2	2	ND	11	2	2	1	32	1	5	ND	2	ND	1	41	2	5	2	ND	2	ND	2	2	ND	2	ND	2	ND	ND	ND	1	29	5	2	ND	ND	2
07304	3	2012-11-29	41	1	9	1	II-5	ND	ND	159	60	2	1	20	12	2	2	2	ND	2	ND	ND	2	ND	2	ND	2	ND	2	ND	2	ND	2	2	ND	2	ND	2	ND	ND	ND	2	ND	ND	2	ND	ND	2
07305	3	2012-11-29	38	2	9	9	II-10	ND	ND	171	82	2	1	30	13	2	2	1	36	1	4	ND	2	ND	1	36	2	4	2	ND	ND	ND	2	2	ND	ND	ND	2	ND	ND	ND	1	34	5	2	ND	ND	2
07306	2	2012-11-29	26	1	9	9	II-9	ND	ND	168	70.3	2	2	ND	11	2	ND	2	ND	ND	ND	ND	ND	ND	2	ND	2	ND	2	ND	ND	ND	2	2	ND	ND	ND	2	ND	ND	ND	1	16	5	2	ND	ND	2
07307	3	2012-11-29	20	2	15	9	II-11	ND	ND	162	70	2	2	ND	16	1	ND	2	ND	ND	ND	ND	ND	ND	2	ND	2	ND	2	ND	ND	ND	2	2	ND	ND	ND	2	ND	ND	ND	1	12	5	1	8	5	2
07308	2	2013-07-23	59	1	15	2	I-4	ND	ND	154	77	2	1	45	13	2	2	2	ND	2	ND	ND	2	ND	1	47	2	5	2	ND	2	ND	2	2	ND	2	ND	2	ND	2	ND	1	49	5	2	ND	ND	2
07309	1	2013-07-23	39	2	9	9	II-7	ND	2900	175	85	1	1	35	10	2	2	1	29	1	5	ND	2	ND	2	ND	2	ND	2	ND	ND	ND	2	2	ND	ND	ND	2	ND	ND	ND	1	39	5	2	ND	ND	2
07310	3	2013-07-23	23	2	9	9	II-12	ND	ND	175	85	2	2	ND	12	2	ND	2	ND	ND	ND	ND	ND	ND	2	ND	2	ND	2	ND	ND	ND	2	2	ND	ND	ND	2	ND	ND	ND	2	ND	ND	2	ND	ND	2
07311	2	2013-07-23	18	1	9	10	III-5	58	3350	168	80	1	2	ND	13	2	ND	2	ND	ND	ND	ND	ND	ND	2	ND	ND	ND	2	ND	ND	ND	2	2	ND	ND	ND	2	ND	ND	ND	2	ND	ND	2	ND	ND	2
07312	2	2013-11-01	38	1	9	9	II-8	ND	ND	150	78	2	2	ND	12	2	1	2	ND	ND	ND	ND	2	ND	2	ND	2	ND	2	ND	ND	ND	2	2	ND	ND	ND	2	ND	ND	ND	1	16	5	2	ND	ND	2
07313	2	2013-11-01	18	1	9	10	III-6	50	3700	160	58	2	2	ND	12	2	ND	2	ND	ND	ND	ND	ND	ND	2	ND	ND	ND	2	ND	ND	ND	2	2	ND	ND	ND	2	ND	ND	ND	1	7	5	2	ND	ND	2
07401	2	2012-12-10	20	2	9	0	IV-3	57	3650	188	72	2	2	ND	14	2	ND	2	ND	ND	ND	ND	ND	ND	2	ND	2	ND	2	ND	ND	ND	2	2	ND	ND	ND	2	ND	ND	ND	2	ND	ND	2	ND	ND	2
07402	2	2012-12-10	45	1	9	1	III-3	ND	ND	169	68	2	1	43	13	2	2	2	ND	2	ND	ND	2	ND	2	ND	2	ND	2	ND	2	ND	2	2	ND	2	ND	2	ND	ND	ND	2	ND	ND	2	ND	ND	2
07501	2	2012-12-11	20	2	9	0	IV-4	50	2750	170	61	3	2	ND	15	2	ND	1	21	1	7	ND	ND	ND	2	ND	2	ND	2	ND	ND	ND	2	2	ND	ND	ND	2	ND	ND	ND	2	ND	ND	2	ND	ND	2
07502	1	2012-12-11	60	2	12	1	III-4	ND	ND	169	65	2	1	54	12	2	2	1	58	2	7	ND	2	ND	2	ND	2	ND	2	ND	2	ND	2	2	ND	2	ND	2	ND	2	ND	1	55	5	2	ND	ND	2
07503	3	2012-12-11	53	1	9	1	III-3	ND	ND	159	66	2	1	48	14	2	2	1	51	2	1	ND	2	ND	2	ND	2	ND	2	ND	2	ND	2	2	ND	2	ND	2	ND	ND	ND	1	48	5	2	ND	ND	2
07504	2	2012-12-11	23	1	9	4	IV-2	ND	ND	160	60	3	2	ND	14	2	ND	2	ND	ND	ND	ND	ND	ND	2	ND	2	ND	2	ND	ND	ND	2	2	ND	ND	ND	2	ND	ND	ND	2	ND	ND	2	ND	ND	2
07505	2	2012-12-11	22	2	9	4	IV-3	50	2900	173	75	2	2	ND	14	2	ND	2	ND	ND	ND	ND	ND	ND	2	ND	2	ND	2	ND	ND	ND	2	2	ND	ND	ND	2	ND	ND	ND	2	ND	ND	2	ND	ND	2
07506	2	2013-07-30	56	2	12	9	III-6	ND	ND	165	70	2	1	40	13	2	2	2	ND	2	ND	ND	2	ND	2	ND	2	ND	2	ND	2	ND	2	2	ND	2	ND	2	ND	2	ND	1	55	5	2	ND	ND	2
07507	2	2014-06-15	54	1	12	9	III-7	ND	ND	157	75	2	1	45	13	2	ND	2	ND	2	ND	ND	2	ND	2	ND	2	ND	2	ND	2	ND	2	2	ND	2	ND	2	ND	ND	ND	1	53	5	2	ND	ND	1	Cervix/uterus
07508	1	2014-06-15	59	1	7	9	III-5	ND	ND	167	73	2	1	48	15	2	2	2	ND	2	ND	ND	2	ND	2	ND	2	ND	2	ND	2	ND	2	2	ND	2	ND	2	ND	2	ND	2	ND	ND	2	ND	ND	2
07509	5	2014-06-15	51	2	9	9	III-8	51	2800	173	100	1	1	43	13	2	2	1	50	2	5	ND	2	ND	2	ND	2	ND	2	ND	2	ND	2	2	ND	2	ND	1	27	1	5	1	51	ND	1	3	2	2
07601	2	2012-12-13	19	2	15	0	III-8	51	3400	170	52	2	2	ND	12	2	ND	2	ND	ND	ND	ND	ND	ND	2	ND	ND	ND	2	ND	ND	ND	2	2	ND	ND	ND	2	ND	ND	ND	1	18	5	2	ND	ND	2
07602	3	2012-12-13	48	2	20	1	II-9	ND	ND	160	50	2	1	40	13	2	2	2	ND	2	ND	ND	2	ND	2	ND	2	ND	2	ND	2	ND	2	2	ND	2	ND	2	ND	ND	ND	2	ND	ND	2	ND	ND	2
07603	2	2012-12-13	44	1	9	1	II-8	ND	ND	152	65	1	1	42	13	2	2	2	ND	2	ND	ND	2	ND	1	44	2	5	2	ND	2	ND	2	2	ND	2	ND	2	ND	ND	ND	2	ND	ND	2	ND	ND	2
07604	3	2012-12-13	38	2	9	9	II-14	ND	ND	158	67.5	2	1	37	12	2	2	2	ND	ND	ND	ND	2	ND	2	ND	2	ND	2	ND	ND	ND	2	2	ND	ND	ND	2	ND	ND	ND	1	17	5	2	ND	ND	2
07605	3	2012-12-13	18	1	15	10	III-10	ND	2500	153	52.2	2	2	ND	11	2	ND	2	ND	ND	ND	ND	ND	ND	2	ND	ND	ND	2	ND	ND	ND	2	2	ND	ND	ND	2	ND	ND	ND	1	17	5	1	4	5	2
07606	3	2013-11-14	68	1	9	2	I-2	ND	ND	152	75	2	1	65	16	1	2	2	ND	2	ND	ND	2	ND	2	ND	2	ND	1	67	2	5	2	2	ND	2	ND	2	ND	2	ND	1	62	5	2	ND	ND	2
07607	2	2013-11-14	41	1	9	9	II-6	ND	3500	160	69	2	1	30	12	2	2	2	ND	2	ND	ND	2	ND	2	ND	2	ND	2	ND	2	ND	2	2	ND	2	ND	2	ND	ND	ND	2	ND	ND	2	ND	ND	2
07608	2	2013-11-14	20	1	9	10	III-5	50	3750	147	49	2	2	ND	11	2	2	2	ND	ND	ND	ND	ND	ND	2	ND	2	ND	2	ND	ND	ND	2	2	ND	ND	ND	2	ND	ND	ND	2	ND	ND	2	ND	ND	2
07609	3	2013-11-14	18	1	9	10	III-6	ND	ND	150	63	1	2	ND	12	2	2	2	ND	ND	ND	ND	ND	ND	2	ND	ND	ND	2	ND	ND	ND	2	2	ND	ND	ND	2	ND	ND	ND	2	ND	ND	2	ND	ND	2
07701	3	2013-01-17	72	1	34	0	II-2	ND	ND	160	67	2	1	50	12	2	2	1	67	2	4	67	2	4	2	ND	2	ND	2	ND	2	ND	2	2	ND	2	ND	2	ND	2	ND	1	45	5	2	ND	ND	2
07702	3	2013-01-17	51	2	9	5	III-1	ND	ND	175	86	2	1	49	13	2	2	2	ND	2	ND	ND	2	ND	2	ND	2	ND	2	ND	2	ND	2	2	ND	2	ND	2	ND	ND	ND	1	8	5	2	ND	ND	2
07703	3	2013-01-17	47	1	9	5	III-3	ND	ND	163	77	2	1	40	11	2	2	2	ND	2	ND	ND	2	ND	2	ND	2	ND	2	ND	2	ND	2	2	ND	2	ND	2	ND	ND	ND	1	10	5	2	ND	ND	2
07704	3	2013-01-17	41	2	9	5	III-4	ND	ND	169	75	2	1	39	12	2	ND	2	ND	2	ND	40	2	5	2	ND	2	ND	2	ND	2	ND	2	2	ND	2	ND	1	40	2	5	2	ND	ND	2	ND	ND	2
07705	3	2013-01-17	18	2	9	6	IV-5	ND	ND	179	71	1	2	ND	11	2	ND	2	ND	ND	ND	ND	ND	ND	2	ND	ND	ND	2	ND	ND	ND	2	2	ND	ND	ND	2	ND	ND	ND	1	10	5	2	ND	ND	2
07801	3	2013-01-18	21	2	9	0	III-2	50	3100	181	74	1	2	ND	11	2	ND	2	ND	ND	ND	ND	ND	ND	2	ND	2	ND	2	ND	ND	ND	2	2	ND	ND	ND	2	ND	ND	ND	2	ND	ND	2	ND	ND	2
07802	3	2013-01-18	53	2	9	1	II-5	ND	ND	165	80	2	1	45	12	2	2	2	ND	2	ND	ND	2	ND	2	ND	2	ND	2	ND	2	ND	2	2	ND	2	ND	2	ND	ND	ND	1	15	5	2	ND	ND	2
07803	3	2013-01-18	51	1	16	1	II-4	50	3100	160	68	2	2	ND	12	2	2	2	ND	2	ND	ND	2	ND	2	ND	2	ND	2	ND	2	ND	2	2	ND	2	ND	2	ND	ND	ND	2	ND	ND	2	ND	ND	2
07804	3	2013-01-18	20	2	9	4	III-3	ND	ND	ND	ND	2	2	ND	16	1	ND	2	ND	ND	ND	ND	ND	ND	2	ND	2	ND	2	ND	ND	ND	2	2	ND	ND	ND	2	ND	ND	ND	2	ND	ND	2	ND	ND	2
07901	2	2013-01-21	62	1	9	0	II-12	ND	ND	163	63	1	1	57	10	2	2	2	ND	2	ND	ND	2	ND	2	ND	2	ND	2	ND	2	ND	1	1	58	2	1	2	ND	2	ND	1	58	1	2	ND	ND	2
07902	2	2013-01-21	40	2	9	5	III-5	ND	ND	162	80	2	2	ND	12	2	2	2	ND	2	ND	ND	2	ND	2	ND	2	ND	2	ND	2	ND	2	2	ND	2	ND	2	ND	ND	ND	1	36	5	2	ND	ND	2
08001	2	2013-01-22	20	2	21	0	III-3	ND	ND	165	60	2	2	ND	13	2	ND	2	ND	ND	ND	ND	ND	ND	2	ND	2	ND	2	ND	ND	ND	2	2	ND	ND	ND	2	ND	ND	ND	2	ND	ND	2	ND	ND	2
08002	2	2013-01-22	47	1	21	1	II-7	ND	ND	142	54	2	1	40	12	2	2	2	ND	2	ND	ND	2	ND	1	42	2	5	2	ND	2	ND	2	2	ND	2	ND	2	ND	ND	ND	1	46	5	2	ND	ND	2
08003	3	2013-01-22	19	2	21	4	III-4	ND	2600	172	54	2	2	ND	16	1	ND	2	ND	ND	ND	ND	ND	ND	2	ND	ND	ND	2	ND	ND	ND	2	2	ND	ND	ND	2	ND	ND	ND	2	ND	ND	2	ND	ND	2
08101	2	2013-01-24	20	2	9	0	IV-6	ND	2900	166	70	2	2	ND	13	2	ND	2	ND	ND	ND	ND	ND	ND	2	ND	2	ND	2	ND	ND	ND	2	2	ND	ND	ND	2	ND	ND	ND	1	15	5	2	ND	ND	2
08102	3	2013-01-24	56	2	9	1	III-11	40	3000	166	85	1	1	36	12	2	2	2	ND	2	ND	ND	2	ND	2	ND	2	ND	2	ND	2	ND	2	2	ND	2	ND	2	ND	2	ND	1	14	5	2	ND	ND	2
08103	2	2013-01-24	52	1	ND	1	III-10	ND	ND	153	70	2	1	36	10	2	2	2	ND	2	ND	ND	2	ND	2	ND	2	ND	2	ND	2	ND	2	2	ND	2	ND	2	ND	ND	ND	1	4	4	2	ND	ND	2
08104	3	2013-01-24	21	2	9	4	IV-5	ND	2900	176	75	1	2	ND	12	2	ND	2	ND	ND	ND	ND	ND	ND	2	ND	2	ND	2	ND	ND	ND	2	2	ND	ND	ND	2	ND	ND	ND	2	ND	ND	1	5	4	2
08201	2	2013-01-25	58	1	9	0	III-2	51	3000	ND	ND	2	1	ND	14	2	2	1	50	2	4	ND	2	ND	1	55	2	4	2	ND	2	ND	2	2	ND	2	ND	2	ND	2	ND	2	ND	ND	2	ND	ND	2
08202	3	2013-01-25	78	2	9	1	II-4	ND	ND	157	76	2	1	60	ND	ND	2	2	ND	2	ND	ND	2	ND	2	ND	2	ND	2	ND	2	ND	2	2	ND	2	ND	1	58	2	ND	2	ND	ND	2	ND	ND	2
08203	2	2013-01-25	77	1	9	1	II-3	50	2800	ND	ND	2	1	60	15	2	2	2	ND	2	ND	ND	2	ND	1	67	2	1	2	ND	2	ND	1	1	69	2	1	2	ND	2	ND	1	69	1	2	ND	ND	2
08204	2	2013-01-25	60	2	9	4	III-1	50	3500	167	84	2	1	51	13	2	2	2	ND	2	ND	ND	2	ND	2	ND	2	ND	2	ND	2	ND	2	2	ND	2	ND	1	56	2	5	1	50	5	2	ND	ND	2
08205	2	2013-01-25	55	2	9	4	III-3	50	2800	165	67	2	1	50	14	2	2	2	ND	2	ND	ND	2	ND	2	ND	2	ND	2	ND	2	ND	2	2	ND	2	ND	2	ND	2	ND	2	ND	ND	2	ND	ND	2
08206	3	2013-01-25	52	2	9	4	III-4	ND	3200	168	84	2	1	30	15	2	2	2	ND	2	ND	ND	2	ND	2	ND	2	ND	2	ND	2	ND	2	2	ND	2	ND	1	45	1	1	1	33	5	2	ND	ND	2
08207	2	2013-01-25	50	1	9	4	III-5	ND	ND	150	52	2	1	47	15	2	2	2	ND	2	ND	ND	2	ND	2	ND	2	ND	2	ND	2	ND	2	2	ND	2	ND	2	ND	ND	ND	1	39	5	2	ND	ND	2
08208	2	2013-01-25	46	2	9	4	III-6	52	3800	173	95	2	1	35	11	2	2	2	ND	2	ND	ND	2	ND	1	43	2	2	2	ND	2	ND	2	2	ND	2	ND	2	ND	ND	ND	2	ND	ND	2	ND	ND	2
08209	3	2013-01-25	43	1	9	4	III-7	ND	ND	156	68	2	2	ND	12	2	1	2	ND	2	ND	ND	2	ND	2	ND	2	ND	2	ND	2	ND	2	2	ND	2	ND	2	ND	ND	ND	2	ND	ND	2	ND	ND	2
08210	3	2013-01-25	35	2	9	8	IV-1	53	3200	175	116	2	2	ND	12	2	2	2	ND	ND	ND	ND	2	ND	2	ND	2	ND	2	ND	ND	ND	2	2	ND	ND	ND	2	ND	ND	ND	1	25	5	2	ND	ND	2
08211	2	2013-01-25	33	2	9	5	IV-3	52	3500	160	70	2	1	20	14	2	ND	2	ND	ND	ND	ND	ND	ND	2	ND	2	ND	2	ND	ND	ND	2	2	ND	ND	ND	2	ND	ND	ND	1	20	3	1	11	5	2
08212	3	2013-01-25	33	2	9	8	IV-6	53	2300	176	96	2	2	ND	12	2	ND	2	ND	ND	ND	ND	ND	ND	2	ND	2	ND	2	ND	ND	ND	2	2	ND	ND	ND	2	ND	ND	ND	1	17	5	2	ND	ND	2
08213	2	2013-01-25	28	2	9	5	IV-4	50	3100	164	70	2	2	ND	13	2	ND	2	ND	ND	ND	ND	ND	ND	2	ND	2	ND	2	ND	ND	ND	2	2	ND	ND	ND	2	ND	ND	ND	1	20	5	2	ND	ND	2
08214	3	2013-01-25	20	2	9	8	IV-8	52	3100	176	91	2	2	ND	12	2	ND	2	ND	ND	ND	ND	ND	ND	2	ND	2	ND	2	ND	ND	ND	2	2	ND	ND	ND	2	ND	ND	ND	2	ND	ND	2	ND	ND	2
08215	2	2013-01-25	18	2	9	8	IV-5	52	2800	ND	ND	1	2	ND	15	2	ND	2	ND	ND	ND	ND	ND	ND	2	ND	ND	ND	2	ND	ND	ND	2	2	ND	ND	ND	2	ND	ND	ND	2	ND	ND	1	4	5	2
08301	3	2013-01-25	24	2	9	0	III-2	51	3325	173	93	2	2	ND	15	2	ND	2	ND	ND	ND	ND	ND	ND	2	ND	2	ND	2	ND	ND	ND	2	2	ND	ND	ND	2	ND	ND	ND	2	ND	ND	2	ND	ND	2
08302	3	2013-01-25	84	1	20	2	I-3	ND	ND	153	47	2	1	45	16	1	2	2	ND	2	ND	78	2	3	2	ND	2	ND	2	ND	2	ND	2	2	ND	2	ND	2	ND	2	ND	1	80	5	2	ND	ND	2
08303	3	2013-01-25	58	1	17	1	II-6	ND	ND	158	84.7	2	1	25	12	2	1	1	57	2	1	50	2	1	2	ND	2	ND	2	ND	2	ND	2	2	ND	2	ND	2	ND	2	ND	1	45	1	2	ND	ND	2
08401	2	2013-02-07	20	2	9	0	IV-1	ND	ND	177	68	2	2	ND	13	2	ND	2	ND	ND	ND	ND	ND	ND	2	ND	2	ND	2	ND	ND	ND	2	2	ND	ND	ND	2	ND	ND	ND	2	ND	ND	1	8	5	2
08402	3	2013-02-07	70	2	9	2	II-5	ND	4400	168	64	2	1	45	13	2	2	2	ND	2	ND	ND	2	ND	1	69	2	5	2	ND	2	ND	2	2	ND	2	ND	2	ND	2	ND	1	9	5	2	ND	ND	2
08403	2	2013-02-07	66	1	9	2	II-4	52	3500	165	68	2	1	60	15	2	2	2	ND	2	ND	61	2	5	2	ND	2	ND	2	ND	2	ND	2	2	ND	2	ND	2	ND	2	ND	1	60	5	2	ND	ND	2
08404	2	2013-02-07	42	2	9	1	III-4	ND	ND	168	ND	2	1	40	13	2	2	2	ND	2	ND	ND	2	ND	2	ND	2	ND	2	ND	2	ND	2	2	ND	2	ND	2	ND	ND	ND	2	ND	ND	2	ND	ND	2
08405	3	2013-02-07	38	1	9	1	III-3	ND	2800	158	64	2	1	36	12	2	2	2	ND	ND	ND	ND	2	ND	2	ND	2	ND	2	ND	ND	ND	2	2	ND	ND	ND	2	ND	ND	ND	1	14	5	1	6	1	2
08501	3	2013-02-11	21	1	30	0	III-6	ND	4000	155	58	2	2	ND	13	2	ND	2	ND	ND	ND	ND	ND	ND	2	ND	2	ND	2	ND	ND	ND	2	2	ND	ND	ND	2	ND	ND	ND	2	ND	ND	2	ND	ND	2
08502	3	2013-02-11	28	1	7	4	III-4	56	3500	160	80	2	2	ND	14	2	ND	2	ND	ND	ND	ND	ND	ND	2	ND	2	ND	2	ND	ND	ND	2	2	ND	ND	ND	2	ND	ND	ND	1	20	5	2	ND	ND	2
08503	3	2013-02-11	25	1	30	4	III-5	ND	3000	161	61	2	2	ND	13	2	2	2	ND	ND	ND	ND	ND	ND	2	ND	2	ND	2	ND	ND	ND	2	2	ND	ND	ND	2	ND	ND	ND	2	ND	ND	2	ND	ND	2
08601	2	2013-02-20	53	1	9	0	II-5	ND	ND	154	71.5	2	1	52	12	2	2	2	ND	2	ND	ND	2	ND	2	ND	2	ND	2	ND	2	ND	2	2	ND	2	ND	2	ND	ND	ND	2	ND	ND	2	ND	ND	2
08602	3	2013-02-20	80	1	15	1	I-2	ND	ND	150	53	2	1	50	16	1	1	2	ND	2	ND	68	2	1	2	ND	2	ND	2	ND	2	ND	2	2	ND	2	ND	2	ND	2	ND	1	40	5	2	ND	ND	2
08603	2	2013-02-20	58	1	9	4	II-3	ND	35	160	57	2	1	50	14	2	1	1	57	2	4	ND	2	ND	2	ND	2	ND	2	ND	2	ND	2	2	ND	2	ND	2	ND	2	ND	2	ND	ND	2	ND	ND	2
08604	2	2013-02-20	41	1	9	8	III-2	ND	ND	150	53	2	2	ND	11	2	2	2	ND	2	ND	ND	2	ND	2	ND	2	ND	2	ND	2	ND	2	2	ND	2	ND	2	ND	ND	ND	2	ND	ND	2	ND	ND	2
08605	2	2013-02-20	25	1	9	8	III-3	ND	ND	149	60	1	1	19	10	2	2	2	ND	ND	ND	ND	ND	ND	2	ND	2	ND	2	ND	ND	ND	2	2	ND	ND	ND	2	ND	ND	ND	1	16	5	2	ND	ND	2
08701	2	2013-02-26	21	1	15	0	III-10	ND	3200	164	67	1	2	ND	12	2	2	2	ND	ND	ND	ND	ND	ND	2	ND	2	ND	2	ND	ND	ND	2	2	ND	ND	ND	2	ND	ND	ND	1	12	5	2	ND	ND	2
08702	3	2013-02-26	54	1	9	1	II-7	ND	ND	158	62	2	1	35	13	2	2	2	ND	2	ND	ND	2	ND	2	ND	2	ND	2	ND	2	ND	2	2	ND	2	ND	2	ND	ND	ND	1	50	5	2	ND	ND	2
08703	2	2013-03-10	52	2	9	1	II-8	ND	ND	170	82	2	1	44	12	2	2	2	ND	2	ND	ND	2	ND	2	ND	2	ND	2	ND	2	ND	2	ND	ND	2	ND	2	ND	ND	ND	1	45	5	2	ND	ND	2
08704	3	2013-03-10	25	2	9	4	III-9	ND	ND	170	70	2	2	ND	15	2	2	2	ND	ND	ND	ND	ND	ND	2	ND	2	ND	2	ND	ND	ND	2	ND	ND	ND	ND	2	ND	ND	ND	2	ND	ND	1	4	1	2
08801	2	2013-02-27	19	2	15	0	IV-7	52	3850	165	50	2	2	ND	12	2	ND	2	ND	ND	ND	ND	ND	ND	2	ND	ND	ND	2	ND	ND	ND	2	2	ND	ND	ND	2	ND	ND	ND	1	4	5	1	5	5	2
08802	3	2013-02-27	53	2	9	1	III-9	ND	ND	166	78	2	1	50	12	2	2	2	ND	2	ND	ND	2	ND	2	ND	2	ND	2	ND	2	ND	2	2	ND	2	ND	2	ND	ND	ND	2	ND	ND	2	ND	ND	2
08803	2	2013-02-27	45	1	20	1	III-8	ND	ND	146	57	2	1	43	13	2	2	2	ND	2	ND	ND	2	ND	2	ND	2	ND	2	ND	2	ND	2	2	ND	2	ND	2	ND	ND	ND	1	15	5	2	ND	ND	2
08804	3	2014-02-08	67	1	20	2	II-5	ND	ND	145	66.5	2	1	45	13	2	2	2	ND	2	ND	45	2	1	2	ND	2	ND	2	ND	2	ND	2	2	ND	2	ND	2	ND	2	ND	1	45	5	2	ND	ND	2
08805	3	2014-02-08	31	1	9	9	III-7	ND	3500	145	50	2	1	30	14	2	2	2	ND	ND	ND	ND	ND	ND	2	ND	2	ND	2	ND	ND	ND	2	2	ND	ND	ND	2	ND	ND	ND	2	ND	ND	1	6	5	2
08901	2	2013-02-28	20	1	9	0	III-2	51	3100	165	60	2	2	ND	12	2	ND	2	ND	ND	ND	ND	ND	ND	2	ND	2	ND	2	ND	ND	ND	2	2	ND	ND	ND	2	ND	ND	ND	2	ND	ND	2	ND	ND	2
08902	3	2013-02-28	52	1	15	1	II-10	47	ND	155	60	2	2	ND	11	2	2	2	ND	2	ND	ND	2	ND	2	ND	2	ND	2	ND	2	ND	2	2	ND	2	ND	2	ND	ND	ND	1	25	5	2	ND	ND	2
08903	3	2013-02-28	36	1	15	10	III-4	ND	2150	160	79	2	1	31	13	2	2	2	ND	ND	ND	ND	2	ND	1	14	1	5	2	ND	ND	ND	2	2	ND	ND	ND	2	ND	ND	ND	2	ND	ND	2	ND	ND	2
09001*	2	2013-03-11	20	1	9	0	IV-2	49	2900	157	55	2	2	ND	11	2	ND	2	ND	ND	ND	ND	ND	ND	2	ND	2	ND	2	ND	ND	ND	2	2	ND	ND	ND	2	ND	ND	ND	1	9	5	2	ND	ND	2
09002*	3	2013-03-11	48	2	9	1	III-8	ND	ND	159	68	1	1	30	12	2	2	2	ND	2	ND	ND	2	ND	1	47	2	1	2	ND	2	ND	2	2	ND	2	ND	2	ND	ND	ND	1	46	5	2	ND	ND	2
09003*	3	2013-03-11	42	1	21	1	III-7	ND	ND	150	64	2	1	40	12	2	2	2	ND	2	ND	ND	2	ND	1	40	2	1	2	ND	2	ND	2	2	ND	2	ND	2	ND	ND	ND	2	ND	ND	2	ND	ND	2
09101	3	2013-03-25	21	1	9	0	III-1	48	2650	165	52	2	2	ND	13	2	ND	2	ND	ND	ND	ND	ND	ND	2	ND	2	ND	2	ND	ND	ND	2	2	ND	ND	ND	2	ND	ND	ND	2	ND	ND	1	5	2	2
09102	3	2013-03-25	84	2	13	1	II-3	ND	ND	159	57.2	2	1	50	13	2	2	1	79	2	2	ND	2	ND	1	72	2	2	2	ND	2	ND	2	2	ND	2	ND	1	72	2	2	1	40	5	2	ND	ND	2
09103	3	2013-03-25	57	1	9	1	II-2	ND	1200	160	64	2	1	50	12	2	2	2	ND	2	ND	ND	2	ND	2	ND	2	ND	2	ND	2	ND	2	2	ND	2	ND	2	ND	2	ND	1	10	2	2	ND	ND	2
09201	3	2013-04-30	21	1	9	0	III-4	47	2700	157	60	2	2	ND	11	2	ND	2	ND	ND	ND	ND	ND	ND	2	ND	2	ND	2	ND	ND	ND	2	2	ND	ND	ND	2	ND	ND	ND	1	11	5	2	ND	ND	2
09202	3	2013-04-30	55	2	9	1	II-5	ND	3500	164	82	2	1	50	11	2	2	2	ND	2	ND	ND	2	ND	2	ND	2	ND	2	ND	2	ND	2	2	ND	2	ND	2	ND	2	ND	1	50	5	2	ND	ND	2
09203	3	2013-04-30	50	1	9	1	II-4	ND	ND	160	53	1	1	37	11	2	2	2	ND	2	ND	ND	2	ND	2	ND	2	ND	2	ND	2	ND	2	2	ND	2	ND	2	ND	ND	ND	1	11	5	2	ND	ND	2
09204	3	2013-04-30	29	1	9	4	III-2	49	3250	159	58	2	2	ND	12	2	ND	2	ND	ND	ND	ND	ND	ND	2	ND	2	ND	2	ND	ND	ND	2	2	ND	ND	ND	2	ND	ND	ND	1	28	5	2	ND	ND	2
09205	3	2013-04-30	23	1	9	4	III-3	48	2950	156	50	2	2	ND	11	2	ND	2	ND	ND	ND	ND	ND	ND	2	ND	2	ND	2	ND	ND	ND	2	2	ND	ND	ND	2	ND	ND	ND	1	22	5	2	ND	ND	2
09301	2	2013-06-28	20	1	9	0	III-2	52	3400	160	50	2	2	ND	11	2	ND	2	ND	ND	ND	ND	ND	ND	2	ND	2	ND	2	ND	ND	ND	2	2	ND	ND	ND	2	ND	ND	ND	1	8	5	2	ND	ND	2
09302	2	2013-06-28	43	2	21	1	II-8	ND	ND	171	80	2	1	32	16	1	2	2	ND	ND	ND	ND	ND	ND	1	41	2	ND	2	ND	2	ND	2	2	ND	2	ND	2	ND	ND	ND	1	42	5	2	ND	ND	2
09401	2	2013-07-12	21	2	9	0	IV-2	52	3400	163	81	1	2	ND	11	2	ND	2	ND	ND	ND	ND	ND	ND	2	ND	2	ND	2	ND	ND	ND	2	2	ND	ND	ND	2	ND	ND	ND	2	ND	ND	2	ND	ND	2
09402	2	2013-07-12	51	1	16	1	III-7	ND	ND	148	58	2	1	20	12	2	2	2	ND	2	ND	51	2	1	1	51	2	1	2	ND	2	ND	2	2	ND	2	ND	2	ND	ND	ND	1	18	5	2	ND	ND	2
09403	3	2013-07-12	46	2	15	1	III-8	ND	ND	162	74	1	1	40	13	2	2	2	ND	2	ND	ND	2	ND	2	ND	2	ND	2	ND	2	ND	2	2	ND	2	ND	2	ND	ND	ND	2	ND	ND	2	ND	ND	2
09404	2	2013-12-16	74	1	16	2	II-2	ND	ND	146	65	2	1	26	14	2	2	1	68	2	1	68	2	1	2	ND	2	ND	2	ND	2	ND	1	2	73	2	5	2	ND	2	ND	1	73	5	2	ND	ND	2
09405	2	2013-12-16	50	1	16	9	III-1	ND	ND	148	56	1	1	13	11	2	ND	2	ND	2	ND	ND	2	ND	2	ND	2	ND	2	ND	2	ND	2	2	ND	2	ND	2	ND	ND	ND	1	46	4	2	ND	ND	2
09406	2	2013-12-16	46	2	16	9	III-3	ND	ND	157	60	1	1	17	17	1	2	2	ND	2	ND	ND	2	ND	2	ND	2	ND	2	ND	2	ND	2	2	ND	2	ND	2	ND	ND	ND	1	27	5	2	ND	ND	2
09407	3	2013-12-16	42	1	9	9	III-5	ND	ND	150	69	2	1	23	12	2	2	2	ND	2	ND	ND	2	ND	1	42	2	1	2	ND	2	ND	2	2	ND	2	ND	2	ND	ND	ND	1	18	1	2	ND	ND	2
09501	2	2013-12-14	33	2	9	0	III-3	54	2500	193	155	1	1	27	13	2	ND	2	ND	ND	ND	ND	ND	ND	2	ND	2	ND	2	ND	ND	ND	2	2	ND	ND	ND	2	ND	ND	ND	1	4	5	1	4	5	2
09502	3	2013-12-14	72	2	9	1	II-4	55	5	183	114	2	1	60	13	2	2	1	65	2	2	50	2	2	1	62	2	2	2	ND	2	ND	2	1	ND	2	ND	1	67	2	2	1	15	2	2	ND	ND	2
09503	2	2013-12-14	69	1	4	1	II-5	ND	ND	162	105.1	2	1	40	12	2	2	2	ND	2	ND	ND	2	ND	1	45	2	ND	2	ND	2	ND	2	2	ND	2	ND	2	ND	2	ND	1	25	ND	2	ND	ND	2
09601	2	2014-03-04	65	2	9	0	III-1	ND	ND	168	68	2	1	45	18	1	2	2	ND	2	ND	50	2	5	2	ND	2	ND	2	ND	2	ND	2	2	ND	2	ND	2	ND	2	ND	1	12	5	2	ND	ND	2
09602	3	2014-03-04	87	1	9	1	II-6	ND	ND	143	58	2	1	55	14	2	2	2	ND	2	ND	50	2	4	2	ND	2	ND	2	ND	2	ND	1	2	82	2	4	2	ND	2	ND	1	80	4	2	ND	ND	2
09603	3	2014-03-04	63	2	9	4	III-2	ND	ND	171	65	2	1	10	14	2	2	2	ND	2	ND	ND	2	ND	2	ND	2	ND	2	ND	2	ND	2	2	ND	2	ND	2	ND	2	ND	1	61	5	2	ND	ND	2
[truncated: 60 more columns]

## Sheet: Variables
ID
Genotype	1= TT, 2= CT, 3= CC, 4= no sample, 5= no amplification
Date
Age
Gender	1=Female, 2=Male, 3=Unknown
Placeofbirth	1 Aguascalientes 2 Baja California 3 Baja California Sur 4 Campeche 5 Coahuila de Zaragoza 6 Colima 7 Chiapas 8 Chihuahua 9 Distrito Federal 10 Durango 11 Guanajuato 12 Guerrero 13 Hidalgo 14 Jalisco 15 México 16 Michoacán de Ocampo 17 Morelos 18 Nayarit 19 Nuevo León 20 Oaxaca 21 Puebla 22 Querétaro 23 Quintana Roo 24 San Luis Potosí 25 Sinaloa 26 Sonora 27 Tabasco 28 Tamaulipas 29 Tlaxcala 30 V…
Kinship	1 Index case 2 Parent 3 Grandparent 4 Great-grandparent 5 Sibling 6 Child 7 Grandchild 8 In-law 9 Niece/Nephew 10 Aunt/Uncle 11 Cousin 12 Grandaunt/Granduncle 13 Second cousin
FamTree Num
Birthheight	cm
Birthweight	gram
Height	cm
Weight	kg
ApparentAge	1 YES 2 NO
Grey hair	2 YES 2 NO
Agegreyinghair
AgePubarche
AgeMenarche_16yrs
Infertility	1 YES 2 NO
DM	Diabetes Mellitus; 1 YES 2 NO
AgeDiagnosisDM
EarlyOnsetDM_40yrs	1 YES 2 NO
InstTxDM
HBP	High Blood Pressure; 1 YES 2 NO
AgeDiagnosisHBP
EarlyOnsetHBP_35yrs	1 YES 2 NO
InstTxHBP
Hypercholesterolemia	1 YES 2 NO
AgeDiganosisHipC
EarlyOnsetCh_20yrs	1 YES 2 NO
InstTxHipC
Osteoporosis	1 YES 2 NO
AgeDiagnosisOst
EarlyOnsetOp_40yrs	1 YES 2 NO
InstTxOst
Cataracts-Survey Response	1 YES 2 NO
Cataracts Examined	1 YES 2 NO
AgeDiagnosisCat
EarlyOnsetC_40yrs	1 YES 2 NO
InstTxCat
Coronaryarterydisease	1 YES 2 NO
AgeDiagnosisCAD
EarlyOnsetCAD_55yrs	1 YES 2 NO
InstTxCardIsq
VisualAcuity	1 YES 2 NO
AgeDxDecVisAcuity
InstTxDecVisacuity
Flat feet	1 YES 2 NO
AgeDxFlatFeet
InstTxFlatFeet
Cancer	1 YES 2 NO
LugCa	Anatomic Location/Type of Cancer
AgeCa
EarlyOnsetCa_45yrs	1 YES 2 NO
CaThyroide	1 YES 2 NO
Leukemia	1 YES 2 NO
Sarcoma	1 YES 2 NO
Melanoma	1 YES 2 NO
Acral Lentiginous Melanoma	1 YES 2 NO
Menarche
LateMenarche>14yrs	1 YES 2 NO
Menstruation	1 YES 2 NO
MenstrualPeriod
DaysPerMenstr
Oligo_3	Oligomenorrhea < 3 days menstruation; 1 YES 2 NO
Poli_7	Polymenorrhea > 7 days menstruation; 1 YES 2 NO
Proio_21	Proiomenorrhea- menstrual cycle < 21 days; 1 YES 2 NO
Opso_35	Opsomenorrhea- menstrual cycle > 35 days; 1 YES 2 NO
AgeMenopause
SurgicalMenopause	1 YES 2 NO
EarlyMenopause_40yrs or less	1 YES 2 NO
Pregnancy loss	1 YES 2 NO 3 I DONT KNOW
Induced	1 YES 2 NO
NumberPregnanacyLoss
BMI
BMI_2	1 Underweight 2 Normal 3 Overweight 4 Obesity
Underweight	1 YES 2 NO
FamilyHeight
Fam_ShortStature	1 YES 2 NO
BP
HBP
Ectomorph	1 YES 2 NO
OlderActualAge	1 YES 2 NO
EarlyGrayinghair_30	1 YES 2 NO
Thinningscalphair	1 YES 2 NO
Baldness	1 YES 2 NO
AgeHairloss
PrematureBaldness_30
Birdlike Facies	1 YES 2 NO
MLAMucosaNasal	1 YES 2 NO
Cheekatrophy	1 YES 2 NO
Hoarse Voice	1 YES 2 NO
Typevoicechange
ThyroidExamination	1 YES 2 NO
AnormThyroid	1 Right nodule; 2 Left nodule; 3 Right hypertrophy; 4Lleft hypertrophy; 5 Adenopathy; 6 Diffuse goiter; 7 Nodular goiter; 8 Surgical absence; 9 Agenesis
Thinextremities	1 YES 2 NO
Calfcircumference	cm
Thighcircumference	cm
P1_ tight skin	1 YES 2 NO
P2_Atrophicskin	1 YES 2 NO
P3_ThinningSkin	1 YES 2 NO
P4_Hypermelanosis	1 YES 2 NO
P5_Hyperkeratosis	1 YES 2 NO
P6_regional subcutaneous atrophy)	1 YES 2 NO
P7_Ulcers	1 YES 2 NO
P8_Soft tissue calcifications	1 YES 2 NO
P9_Telangiectasias	1 YES 2 NO
DistribSkinAnorm
Scleroderma_like	1 YES 2 NO
Coldfingers	1 YES 2 NO
Naildeformities	1 YES 2 NO
ND	Not determined
Dx	Diagnosis
Tx	Treatment
